# Supplementary material for: NF-Y Subunits Overexpression in HNSCC
Source: Cancers (Basel). 2021 Jun 16;13(12):3019. doi: 10.3390/cancers13123019 (PMC8234210; doi:10.3390/cancers13123019)
Supplement: Supplementary file 1 [file cancers-13-03019-s001.zip]

Archive with 4 entries (4 files):
- cancers-1230951-supplementary/cancers-1230951-Figure S5-original western blotting figure.pdf
- cancers-1230951-supplementary/cancers-1230951-Supplementary Figures.pdf
- cancers-1230951-supplementary/Table S1.xlsx
- cancers-1230951-supplementary/Table S2.xlsx
