# Supplementary material for: NF-Y Subunits Overexpression in HNSCC
Source: Cancers (Basel). 2021 Jun 16;13(12):3019. doi: 10.3390/cancers13123019 (PMC8234210; doi:10.3390/cancers13123019)
Supplement: Supplementary file 1 [file cancers-13-03019-s001.zip › cancers-1230951-supplementary/Table S1.xlsx]

## Sheet: tumorVSnormal
UP			DOWN
gene_name	entrezID		gene_name	entrezID
A4GNT	51146		A2BP1	54715
AACSL	729522		A2ML1	144568
AADACL3	126767		AADAC	13
ABCA17P	650655		ABCA8	10351
ABCG8	64241		ABCC6	368
ACAN	176		ABHD1	84696
ACCN4	55515		ABI3BP	25890
ACPT	93650		ABRA	137735
ACTL8	81569		ACACB	32
ADAM12	8038		ACADL	33
ADAMDEC1	27299		ACER1	125981
ADAMTS12	81792		ACHE	43
ADAMTS20	80070		ACOT6	641372
ADAMTS2	9509		ACOX2	8309
ADAMTS6	11174		ACPP	55
ADAMTS7	11173		ACSBG1	23205
ADCY10	55811		ACSM3	6296
ADD2	119		ACSM5	54988
ADRA1B	147		ACSS3	79611
AFF2	2334		ACTA1	58
AFP	174		ACTN2	88
AIM2	9447		ACTN3	89
AJAP1	55966		ADAMTS19	171019
ALB	213		ADAMTS8	11095
ALPPL2	251		ADCY2	108
ALPP	250		ADCY8	114
ALX1	8092		ADH1A	124
AMAC1L2	83650		ADH1B	125
AMAC1	146861		ADH4	127
AMDHD1	144193		ADH6	130
AMH	268		ADHFE1	137872
AMIGO2	347902		ADIPOQ	9370
AMTN	401138		ADPRHL1	113622
AMZ1	155185		ADRA1A	148
ANKLE1	126549		ADSSL1	122622
ANKRD34B	340120		AGBL1	123624
ANO1	55107		AGFG2	3268
ANXA10	11199		AGR2	10551
ANXA13	312		AGR3	155465
APBA2	321		AGXT2L1	64850
APC2	10297		AIF1L	83543
APOA2	336		AKAP14	158798
APOH	350		ALDH1L1	10840
ARTN	9048		ALOX12	239
ASPN	54829		ALOX15	246
BAGE	574		ALPK3	57538
BCL8	606		AMOT	154796
BEST2	54831		AMPD1	270
BMP8A	353500		AMY1A	276
BRDT	676		AMY2A	279
BRSK2	9024		ANGPTL1	9068
BST2	684		ANGPTL5	253935
BTBD16	118663		ANGPTL7	10218
C11orf85	283129		ANK1	286
C11orf86	254439		ANK2	287
C11orf87	399947		ANKRD1	27063
C12orf27	283460		ANKRD20A3	441425
C12orf59	120939		ANKRD20A4	728747
C14orf34	645687		ANKRD23	200539
C14orf73	91828		ANKRD2	26287
C15orf55	256646		ANKS1B	56899
C16orf73	254528		ANO5	203859
C16orf90	646174		ANXA1	301
C17orf93	360205		ANXA9	8416
C18orf2	56651		AOX1	316
C19orf77	284422		APOBEC2	10930
C1QL1	10882		APOBEC4	403314
C1QL4	338761		APOD	347
C1QTNF6	114904		APOF	319
C1orf125	126859		APOL5	80831
C1orf14	81626		AQP4	361
C1orf186	440712		AQP5	362
C20orf103	24141		AQP7P1	375719
C20orf141	128653		AQP7P3	441432
C21orf125	284836		AQP7	364
C21orf90	114043		ARHGAP36	158763
C2orf48	348738		ARHGEF38	54848
C3orf72	401089		ARMC3	219681
C4orf26	152816		ARPP21	10777
C4orf50	389197		ARSF	416
C4orf51	646603		ART1	417
C6orf10	10665		ART3	419
C6orf141	135398		ART4	420
C6orf147	387097		ARX	170302
C6orf227	401253		AR	367
C8ORFK29	340393		ASB10	136371
C9orf173	441476		ASB11	140456
C9orf53	51198		ASB12	142689
CA9	768		ASB14	142686
CACNA1B	774		ASB15	142685
CACNG7	59284		ASB16	92591
CALB1	793		ASB18	401036
CALHM1	255022		ASB2	51676
CAMK2N2	94032		ASB4	51666
CBLN2	147381		ASB5	140458
CCDC154	645811		ASCL3	56676
CCDC155	147872		ASPA	443
CCDC38	120935		ATP12A	479
CCL11	6356		ATP13A4	84239
CCL20	6364		ATP1A2	477
CCNA1	8900		ATP1B4	23439
CD70	970		ATP2A1	487
CD80	941		ATP2B2	491
CDH18	1016		ATP6V0A4	50617
CDK5R2	8941		ATP6V1B1	525
CDKN2A	1029		AZGP1	563
CDKN2BAS	100048912		B3GALT1	8708
CDSN	1041		B3GALT5	10317
CDX1	1044		B3GNT6	192134
CDX2	1045		BAI3	577
CEBPE	1053		BARX2	8538
CELSR3	1951		BCAS1	8537
CGB1	114335		BCL2L15	440603
CGB2	114336		BEST3	144453
CGB5	93659		BHLHA15	168620
CGB8	94115		BHMT2	23743
CGB	1082		BMP3	651
CHAT	1103		BOLL	66037
CHGB	1114		BPIL1	80341
CHIT1	1118		BSND	7809
CHRM5	1133		BTC	685
CHRNA6	8973		C10orf107	219621
CHST2	9435		C10orf129	142827
CILP2	148113		C10orf71	118461
CLDN14	23562		C10orf81	79949
CLDN18	51208		C10orf90	118611
CLDN6	9074		C10orf93	255352
CLEC6A	93978		C12orf39	80763
CNGB1	1258		C12orf74	338809
CNGB3	54714		C13orf26	122046
CNPY1	285888		C13orf30	144809
CNTD2	79935		C13orf39	196541
CNTN5	53942		C14orf180	400258
CNTNAP2	26047		C14orf50	145376
CNTNAP5	129684		C15orf62	643338
COL10A1	1300		C16orf71	146562
COL11A1	1301		C16orf89	146556
COL12A1	1303		C17orf54	283982
COL13A1	1305		C17orf72	92340
COL1A1	1277		C18orf16	147429
COL1A2	1278		C18orf26	284254
COL22A1	169044		C18orf34	374864
COL2A1	1280		C1QTNF7	114905
COL3A1	1281		C1QTNF9	338872
COL4A1	1282		C1orf105	92346
COL4A2	1284		C1orf114	57821
COL4A5	1287		C1orf127	148345
COL4A6	1288		C1orf130	400746
COL5A1	1289		C1orf141	400757
COL5A2	1290		C1orf158	93190
COL5A3	50509		C1orf168	199920
COL6A3	1293		C1orf170	84808
COL7A1	1294		C1orf173	127254
COL8A1	1295		C1orf177	163747
COX7B2	170712		C1orf189	388701
CPA2	1358		C1orf192	257177
CPA6	57094		C1orf194	127003
CREG2	200407		C1orf230	284485
CRYAA	1409		C1orf87	127795
CRYBA2	1412		C1orf88	128344
CSAG1	158511		C20orf114	92747
CSAG2	728461		C20orf166	128826
CSAG3	389903		C20orf185	359710
CSF2	1437		C20orf200	253868
CSMD2	114784		C20orf26	26074
CSMD3	114788		C20orf56	140828
CT45A1	541466		C20orf70	140683
CT45A2	728911		C20orf85	128602
CT45A3	441519		C21orf121	150142
CT45A4	441520		C21orf128	150147
CT45A5	441521		C21orf15	54094
CT45A6	541465		C21orf81	391267
CT62	196993		C2orf40	84417
CTAG1B	1485		C2orf50	130813
CTAG2	30848		C2orf54	79919
CTHRC1	115908		C2orf62	375307
CTRB2	440387		C2orf71	388939
CXCL10	3627		C2orf73	129852
CXCL11	6373		C2orf88	84281
CXCL13	10563		C3orf15	89876
CXCL9	4283		C3orf43	255798
CXCR2P1	3580		C3orf45	132228
CXorf48	54967		C4orf19	55286
CXorf49B	100132994		C4orf35	85438
CXorf61	203413		C4orf40	401137
CYP27B1	1594		C5orf27	202299
CYP27C1	339761		C5orf46	389336
DAZ1	1617		C5orf4	10826
DDX53	168400		C6orf103	79747
2001-12-01	50514		C6orf118	168090
DFNA5	1687		C6orf124	653483
DHRS2	10202		C6orf142	90523
DIRC1	116093		C6orf195	154386
DISP2	85455		C6orf217	100131814
DKFZP434L187	26082		C6orf58	352999
DKFZp686A1627	266695		C6orf94	153918
DLGAP3	58512		C6orf97	80129
DLL3	10683		C6	729
DLX1	1745		C7orf53	286006
DLX2	1746		C7	730
DLX6AS	285987		C8orf22	492307
DLX6	1750		C8orf34	116328
DMBX1	127343		C8orf79	57604
DMP1	1758		C8orf85	441376
DMRT1	1761		C9orf128	392307
DMRTA2	63950		C9orf135	138255
DNAH17	8632		C9orf152	401546
DNMT3B	1789		C9orf169	375791
DNMT3L	29947		C9orf24	84688
DPF1	8193		CA10	56934
DPPA2	151871		CA14	23632
DPY19L2P1	554236		CA1	759
DRD5	1816		CA3	761
DSC1	1823		CA4	762
DSCAM	1826		CA6	765
DUSP5P	574029		CA7	766
DUSP9	1852		CA8	767
DVWA	344875		CAB39L	81617
E2F1	1869		CABC1	56997
ELAVL2	1993		CACNA1S	779
ELOVL3	83401		CACNB1	782
EMR1	2015		CACNB4	785
EMX1	2016		CACNG1	786
EN1	2019		CACNG6	59285
EN2	2020		CADM2	253559
ENO2	2026		CALML6	163688
EPHA8	2046		CAMK2A	815
EPHB2	2048		CAMK2B	816
EPYC	1833		CAND2	23066
ESPNL	339768		CAP2	10486
EXD1	161829		CAPN14	440854
F2RL2	2151		CAPN3	825
F2	2147		CAPN5	726
FABP4	2167		CAPN6	827
FAM123A	219287		CAPN9	10753
FAM133A	286499		CAPSL	133690
FAM151A	338094		CAPS	828
FAM183B	340286		CARNS1	57571
FAM71E2	284418		CASC1	55259
FAM71F1	84691		CASQ1	844
FAM75C1	441452		CAV3	859
FAP	2191		CCDC108	255101
FBN2	2201		CCDC129	223075
FBXL21	26223		CCDC135	84229
FBXO43	286151		CCDC160	347475
FCRL4	83417		CCDC17	149483
FEZ1	9638		CCDC33	80125
FEZF1	389549		CCDC37	348807
FGA	2243		CCDC42B	387885
FGB	2244		CCDC60	160777
FGF19	9965		CCDC65	85478
FGF5	2250		CCL14-CCL15	348249
FGG	2266		CCL14	6358
FGL1	2267		CCL16	6360
FIBCD1	84929		CCL23	6368
FLJ36000	284124		CCL28	56477
FLJ44054	643365		CD200R1	131450
FN1	2335		CD300LG	146894
FOLR3	2352		CDH15	1013
FOXB1	27023		CDH19	28513
FOXE3	2301		CDH20	28316
FOXG1	2290		CDH26	60437
FOXH1	8928		CDHR3	222256
FOXI3	344167		CDNF	441549
FOXL1	2300		CEACAM1	634
FOXL2	668		CEACAM5	1048
FOXS1	2307		CEACAM6	4680
FRG2B	441581		CEACAM7	1087
FRG2C	100288801		CFD	1675
FRMD5	84978		CFL2	1073
FSD1	79187		CFTR	1080
FSTL3	10272		CGNL1	84952
FSTL5	56884		CHAD	1101
FST	10468		CHI3L2	1117
FTCD	10841		CHRDL1	91851
FTHL17	53940		CHRM1	1128
FZD2	2535		CHRNA10	57053
GABRA5	2558		CHST4	10164
GABRG2	2566		CHST9	83539
GABRG3	2567		CIDEA	1149
GAD1	2571		CIDEC	63924
GAGE12D	100132399		CILP	8483
GAGE12J	729396		CKMT2	1160
GAGE1	2543		CKM	1158
GAGE2A	729447		CLCA4	22802
GAGE2B	645037		CLCN1	1180
GAGE2D	729408		CLCN4	1183
GAGE4	2576		CLCNKA	1187
GAST	2520		CLCNKB	1188
GATA4	2626		CLDN10	9071
GBP5	115362		CLDN11	5010
GBX2	2637		CLDN17	26285
GDF6	392255		CLDN8	9073
GDPD2	54857		CLEC3B	7123
GJB7	375519		CLEC4GP1	440508
GJC1	10052		CLIC5	53405
GLIS1	148979		CLUL1	27098
GNG8	94235		CLU	1191
GNGT1	2792		CLVS2	134829
GNLY	10578		CMA1	1215
GOLGA6L1	283767		CMYA5	202333
GOLGA6L6	727832		CNTFR	1271
GOLGA8C	729786		COBL	23242
GOLGA8DP	100132979		COL25A1	84570
GOLGA8G	283768		COQ10A	93058
GPC2	221914		CORO6	84940
GPR144	347088		COX6A2	1339
GPR149	344758		COX7A1	1346
GPR150	285601		CPB1	1360
GPR158	57512		CRAT	1384
GPR176	11245		CRCT1	54544
GPR19	2842		CRHR2	1395
GPR39	2863		CRISP2	7180
GPR50	9248		CRISP3	10321
GPRIN1	114787		CRNN	49860
GRIA3	2892		CRTAC1	55118
GRIN2D	2906		CRYAB	1410
GRK7	131890		CRYM	1428
GTSF1L	149699		CSN2	1447
GTSF1	121355		CSN3	1448
GUCA1C	9626		CSRP3	8048
H2BFM	286436		CST2	1470
H2BFWT	158983		CST4	1472
HAND1	9421		CST5	1473
HAP1	9001		CTNNA3	29119
HAPLN1	1404		CTNND2	1501
HBE1	3046		CTSG	1511
HBQ1	3049		CTTNBP2	83992
HDGFL1	154150		CXCL17	284340
HES7	84667		CXCR2	3579
HHIPL2	79802		CXorf41	139212
HHLA1	10086		CXorf64	100130613
HIST1H1D	3007		CYP11A1	1583
HIST1H1T	3010		CYP1A2	1544
HIST1H2BI	8346		CYP21A2	1589
HIST1H2BM	8342		CYP2A13	1553
HIST1H2BO	8348		CYP2A6	1548
HIST1H3B	8358		CYP2B6	1555
HIST1H3G	8355		CYP2B7P1	1556
HIST1H3H	8357		CYP2F1	1572
HIST1H4I	8294		CYP3A4	1576
HKDC1	80201		CYP3A5	1577
HMGA2	8091		CYP4B1	1580
HMSD	284293		CYP4F12	66002
HMX1	3166		DARC	2532
HMX2	3167		DBC1	1620
HOTAIR	100124700		DCDC2B	149069
HOXA10	3206		DCT	1638
HOXA11AS	221883		DCX	1641
HOXA11	3207		DDIT4L	115265
HOXA13	3209		DEPDC6	64798
HOXA9	3205		DES	1674
HOXB13	10481		DGAT2	84649
HOXB7	3217		DHRS7C	201140
HOXB8	3218		DIO1	1733
HOXB9	3219		DKK4	27121
HOXC10	3226		DLG2	1740
HOXC11	3227		DLK1	8788
HOXC13	3229		DMBT1	1755
HOXC4	3221		DMD	1756
HOXC5	3222		DMGDH	29958
HOXC6	3223		DNAH12	201625
HOXC8	3224		DNAH7	56171
HOXC9	3225		DNAH9	1770
HOXD10	3236		DNAI1	27019
HOXD11	3237		DNALI1	7802
HOXD12	3238		DNASE1L3	1776
HOXD13	3239		DNASE2B	58511
HOXD1	3231		DOK5	55816
HRNBP3	146713		DPCR1	135656
HSD17B3	3293		DPF3	8110
HSD17B6	8630		DPP6	1804
HSF2BP	11077		DPT	1805
HTR1D	3352		DRD2	1813
HTR2C	3358		DTNA	1837
HTR3E	285242		DUPD1	338599
HTR7	3363		DUSP13	51207
HTRA4	203100		DUSP26	78986
IBSP	3381		DUSP27	92235
ICAM4	3386		DYDC1	143241
ICAM5	7087		DYNLRB2	83657
IDO1	3620		DYSFIP1	116729
IFI27	3429		ECT2L	345930
IFI44L	10964		EDN3	1908
IFI44	10561		EEF1A2	1917
IFI6	2537		EFCAB4A	283229
IFIT1	3434		EFCAB6	64800
IFIT2	3433		EFHB	151651
IFIT3	3437		EGF	1950
IFNB1	3456		ELANE	1991
IFNK	56832		ELF5	2001
IGF2BP1	10642		EMP1	2012
IGF2BP2	10644		EMX2OS	196047
IGF2BP3	10643		ENAM	10117
IGFBP1	3484		ENDOU	8909
IGFBPL1	347252		ENO3	2027
IGFL2	147920		ENPP3	5169
IGFL3	388555		ENPP4	22875
IL11	3589		EPB42	2038
IL24	11009		ERBB4	2066
IL28A	282616		ERN2	10595
IL28B	282617		ESRRG	2104
IL29	282618		EXTL1	2134
INHBA	3624		F10	2159
INSM2	84684		FA2H	79152
IRGM	345611		FABP3	2170
ISG15	9636		FABP7	2173
ITGA11	22801		FAM107A	11170
ITGA5	3678		FAM135B	51059
ITIH2	3698		FAM13C	220965
JAKMIP2	9832		FAM149A	25854
JPH3	57338		FAM166B	730112
KC6	641516		FAM177B	400823
KCNG3	170850		FAM179A	165186
KCNJ10	3766		FAM180B	399888
KCNK9	51305		FAM189A2	9413
KHDC1L	100129128		FAM3B	54097
KIAA1045	23349		FAM3D	131177
KIAA1644	85352		FAM47E	100129583
KIF26B	55083		FAM55B	120406
KIR2DS4	3809		FAM55D	54827
KIRREL2	84063		FAM57B	83723
KISS1R	84634		FAM71A	149647
KLF17	128209		FAM74A3	728495
KLHDC7B	113730		FAM81B	153643
KNG1	3827		FBP2	8789
KREMEN2	79412		FBXO40	51725
KRT37	8688		FCER1A	2205
KRT9	3857		FCN2	2220
KRTAP19-1	337882		FGF10	2255
KRTAP4-1	85285		FGF20	26281
LAG3	3902		FGF6	2251
LAIR2	3904		FGF7	2252
LAMA1	284217		FHL1	2273
LAMA3	3909		FIGF	2277
LAMC2	3918		FILIP1	27145
LBX2	85474		FITM1	161247
LCE1A	353131		FLJ26850	400710
LCE1E	353135		FLJ41941	100192420
LCE1F	353137		FLJ43390	646113
LCE2A	353139		FLNC	2318
LEPREL1	55214		FMO2	2327
LHB	3972		FMO5	2330
LHFPL5	222662		FMO6P	388714
LHX1	3975		FMO9P	116123
LHX2	9355		FNDC5	252995
LHX3	8022		FOLR1	2348
LHX5	64211		FOXI1	2299
LHX9	56956		FRMD3	257019
LILRA3	11026		FRMPD1	22844
LIM2	3982		FRMPD2	143162
LIN28B	389421		FRZB	2487
LINGO2	158038		FSD2	123722
LOC100101938	100101938		FTLP10	100130017
LOC100132354	100132354		FUT3	2525
LOC100133469	100133469		FUT6	2528
LOC100216001	100216001		FXYD1	5348
LOC150197	150197		FXYD2	486
LOC254559	254559		FXYD4	53828
LOC283867	283867		GABRA4	2557
LOC283999	283999		GABRP	2568
LOC285548	285548		GADD45G	10912
LOC286467	286467		GADL1	339896
LOC339674	339674		GAL3ST3	89792
LOC340508	340508		GALNTL1	57452
LOC389458	389458		GALNTL6	442117
LOC399815	399815		GAMT	2593
LOC400696	400696		GAS2L2	246176
LOC440896	440896		GBP6	163351
LOC440905	440905		GCNT3	9245
LOC646627	646627		GCOM1	145781
LOC648691	648691		GDF10	2662
LOC723809	723809		GDF1	2657
LOC731789	731789		GDF5	8200
LOC84740	84740		GDF7	151449
LOC84856	84856		GDPD3	79153
LOXL2	4017		GFRA1	2674
LPPR5	163404		GGTA1	2681
LRAT	9227		GJB1	2705
LRRC15	131578		GJD4	219770
LRRN4	164312		GLP1R	2740
LST-3TM12	338821		GLRB	2743
LUZP4	51213		GLYATL1	92292
LY6K	54742		GLYATL2	219970
MAGEA10	4109		GLYAT	10249
MAGEA11	4110		GMPR	2766
MAGEA12	4111		GNA14	9630
MAGEA1	4100		GNG7	2788
MAGEA2	4101		GNMT	27232
MAGEA3	4102		GOLGA6A	342096
MAGEA4	4103		GP2	2813
MAGEA5	4104		GP9	2815
MAGEA6	4105		GPD1L	23171
MAGEA8	4107		GPD1	2819
MAGEA9B	728269		GPIHBP1	338328
MAGEB1	4112		GPR101	83550
MAGEB2	4113		GPR110	266977
MAGEB6	158809		GPR123	84435
MAGEC1	9947		GPR12	2835
MAGEC2	51438		GPR133	283383
MAP7D2	256714		GPR64	10149
MATN3	4148		GPRC6A	222545
MCHR2	84539		GPT	2875
MEI1	150365		GPX3	2878
MEPE	56955		GRB14	2888
METTL11B	149281		GREM2	64388
MFAP2	4237		GRIA4	2893
MGC12982	84793		GRIK3	2899
MGC16121	84848		GSTA2	2939
MGC4473	79100		GSTM5	2949
MGC87042	256227		GYS2	2998
MIOX	55586		HAO1	54363
MMP10	4319		HAO2	51179
MMP11	4320		HBA1	3039
MMP12	4321		HBM	3042
MMP13	4322		HCG22	285834
MMP1	4312		HCN1	348980
MMP20	9313		HEPACAM2	253012
MMP3	4314		HEPACAM	220296
MMP8	4317		HEPN1	641654
MMP9	4318		HFE2	148738
MNX1	3110		HGD	3081
MOV10L1	54456		HHATL	57467
MPP4	58538		HLF	3131
MS4A15	219995		HMGCLL1	54511
MSI1	4440		HMGCS2	3158
MSLNL	401827		HOPX	84525
MUC17	140453		HPGD	3248
MYADML	151325		HPSE2	60495
MYBL2	4605		HP	3240
MYH16	84176		HRC	3270
MYL7	58498		HS3ST1	9957
MYO7B	4648		HSD11B2	3291
NAA11	84779		HSD17B13	345275
NCRNA00052	145978		HSD3B1	3283
NCRNA00158	54072		HSPB2	3316
NCRNA00162	378825		HSPB6	126393
NCRNA00176	284739		HSPB7	27129
NECAB2	54550		HSPB8	26353
NEFH	4744		HTN1	3346
NEFL	4747		HTN3	3347
NELL2	4753		HTR3B	9177
NETO1	81832		HYDIN	54768
NEUROD2	4761		IGSF10	285313
NEUROG2	63973		IGSF22	283284
NGB	58157		IL13	3596
NID2	22795		IL17B	27190
NKX2-2	4821		IL17D	53342
NKX2-4	644524		IL17F	112744
NKX3-2	579		IL1F6	27179
NKX6-1	4825		IL1RN	3557
NLRP10	338322		IL22	50616
NLRP11	204801		IL26	55801
NLRP7	199713		INMT	11185
NOBOX	135935		IP6K3	117283
NOTO	344022		ITGB1BP2	26548
NOTUM	147111		ITGB1BP3	27231
NPBWR1	2831		ITLN1	55600
NPB	256933		ITM2A	9452
NPFFR2	10886		JPH1	56704
NPSR1	387129		JPH2	57158
NPW	283869		JSRP1	126306
NR5A1	2516		KAT2B	8850
NRG1	3084		KBTBD10	10324
NRIP3	56675		KBTBD12	166348
NTSR1	4923		KBTBD13	390594
NTS	4922		KBTBD5	131377
NUDT11	55190		KCNA4	3739
NXF2	56001		KCNA7	3743
NXPH2	11249		KCNAB1	7881
NXPH4	11247		KCNB1	3745
OASL	8638		KCNC2	3747
OBP2A	29991		KCNE1	3753
ODZ2	57451		KCNIP2	30819
ODZ3	55714		KCNJ11	3767
ONECUT1	3175		KCNJ13	3769
ONECUT2	9480		KCNJ16	3773
ONECUT3	390874		KCNQ4	9132
OR1F1	4992		KCNRG	283518
OR2B6	26212		KCNT1	57582
OR2L2	26246		KCTD8	386617
OR51B4	79339		KHDRBS2	202559
OR51B5	282763		KIAA0408	9729
OR6C2	341416		KIAA1244	57221
OR6C70	390327		KIAA1324	57535
OR7E5P	219445		KIF19	124602
OR9A4	130075		KIT	3815
ORM1	5004		KLB	152831
ORM2	5005		KLF15	28999
OTP	23440		KLHDC7A	127707
P4HA3	283208		KLHDC8A	55220
PADI3	51702		KLHL30	377007
PAEP	5047		KLHL31	401265
PAGE2B	389860		KLHL32	114792
PAGE2	203569		KLHL33	123103
PASD1	139135		KLHL34	257240
PCDHGC5	56097		KLHL38	340359
PCSK9	255738		KLK12	43849
PDIA2	64714		KLK13	26085
PDPN	10630		KLK1	3816
PDX1	3651		KNCN	148930
PDZK1	5174		KRT13	3860
PIPOX	51268		KRT23	25984
PIWIL1	9271		KRT24	192666
PKHD1	5314		KRT25	147183
PLA2G2F	64600		KRT28	162605
PLAC1	10761		KRT31	3881
PLAU	5328		KRT32	3882
PLCZ1	89869		KRT33A	3883
PLEKHG4B	153478		KRT33B	3884
PMEPA1	56937		KRT35	3886
PNCK	139728		KRT36	8689
PNLDC1	154197		KRT3	3850
PNMA5	114824		KRT40	125115
PNPLA5	150379		KRT4	3851
POM121L4P	266697		KRT71	112802
POSTN	10631		KRT76	51350
POU4F1	5457		KRT78	196374
POU6F2	11281		KRT84	3890
PPAPDC1A	196051		KRT85	3891
PPEF1	5475		KRTAP1-1	81851
PPP4R4	57718		KRTAP11-1	337880
PRAME	23532		KRTAP13-1	140258
PRDM13	59336		KRTAP13-2	337959
PRDM9	56979		KRTAP3-1	83896
PRG1	23574		KRTAP3-2	83897
PRKCG	5582		KRTAP3-3	85293
PRMT8	56341		KRTAP7-1	337878
PROC	5624		KRTAP9-4	85280
PRSS50	29122		KRTAP9-8	83901
PSG1	5669		KY	339855
PSG5	5673		LACRT	90070
PSG6	5675		LAMB4	22798
PSG7	5676		LBX1	10660
PSORS1C1	170679		LCN1	3933
PTCHD2	57540		LCN6	158062
PTHLH	5744		LCN8	138307
PTPRN	5798		LDB3	11155
PTX4	390667		LDHD	197257
PYY2	23615		LDLRAD1	388633
QRFPR	84109		LECT1	11061
RAB3B	5865		LGALS12	85329
RAET1K	646024		LGI1	9211
RASGEF1A	221002		LIMCH1	22998
RBM46	166863		LINGO4	339398
RBP1	5947		LMOD1	25802
RCN3	57333		LMOD2	442721
RCOR2	283248		LMOD3	56203
RDH8	50700		LOC100124692	100124692
RDM1	201299		LOC100127888	100127888
REG1A	5967		LOC100128164	100128164
RETNLB	84666		LOC100130148	100130148
RFX8	731220		LOC100130933	100130933
RGS4	5999		LOC100287718	100287718
RHEBL1	121268		LOC121838	121838
RIMS2	9699		LOC121952	121952
RIPPLY2	134701		LOC145837	145837
RNASE10	338879		LOC146336	146336
ROS1	6098		LOC154822	154822
RPL39L	116832		LOC284233	284233
RPSAP52	204010		LOC284379	284379
RSAD2	91543		LOC284578	284578
RSPH6A	81492		LOC285419	285419
RTBDN	83546		LOC286367	286367
RTP3	83597		LOC339240	339240
RXFP1	59350		LOC389033	389033
RXFP3	51289		LOC572558	572558
SAGE1	55511		LOC643008	643008
SALL3	27164		LOC643763	643763
SALL4	57167		LOC648740	648740
SCG5	6447		LOC728606	728606
SCN2A	6326		LOC729467	729467
SCN9A	6335		LOC84931	84931
SCUBE3	222663		LOC92973	92973
SERPINA9	327657		LOC93432	93432
SERPINE1	5054		LONRF2	164832
SERPINH1	871		LOR	4014
SFTA1P	207107		LPL	4023
SH2D2A	9047		LPO	4025
SH2D4B	387694		LRFN2	57497
SH2D5	400745		LRRC10B	390205
SHISA7	729956		LRRC14B	389257
SHOX2	6474		LRRC26	389816
SIGLEC12	89858		LRRC2	79442
SIGLEC15	284266		LRRC30	339291
SLAMF9	89886		LRRC31	79782
SLC11A1	6556		LRRC39	127495
SLC12A5	57468		LRRC3B	116135
SLC1A6	6511		LRRC43	254050
SLC22A11	55867		LRRC48	83450
SLC22A1	6580		LRRN4CL	221091
SLC22A20	440044		LRRTM1	347730
SLC24A2	25769		LRTM1	57408
SLC26A10	65012		LTF	4057
SLC2A6	11182		LYPD2	137797
SLC5A11	115584		LYVE1	10894
SLC5A12	159963		LYZ	4069
SLC6A10P	386757		MAGEE2	139599
SLC6A2	6530		MAL	4118
SLC6A7	6534		MAP1LC3C	440738
SLC8A2	6543		MAP6	4135
SLCO1B1	10599		MAPT	4137
SLCO1B3	28234		MAS1L	116511
SLCO6A1	133482		MB	4151
SMC1B	27127		MC5R	4161
SMCP	4184		MESTIT1	317751
SMEK3P	139420		METTL7A	25840
SNX10	29887		MFSD6L	162387
SOHLH1	402381		MGLL	11343
SOST	50964		MGP	4256
SOX11	6664		MIA	8190
SOX1	6656		MIMT1	100073347
SOX30	11063		MITF	4286
SP8	221833		MLANA	2315
SP9	100131390		MLPH	79083
SPANXA2	728712		MLXIPL	51085
SPANXB2	100133171		MMP27	64066
SPANXC	64663		MMRN1	22915
SPANXE	171489		MOGAT1	116255
SPATA21	374955		MOGAT2	80168
SPDYC	387778		MORN5	254956
SPINK1	6690		MPO	4353
SPINK6	404203		MPZ	4359
SPOCD1	90853		MRAP	56246
SPP1	6696		MRGPRE	116534
SPRR4	163778		MS4A8B	83661
SPZ1	84654		MSMB	4477
SSX1	6756		MSTN	2660
SSX4	6759		MT1A	4489
SSX6	280657		MT1M	4499
STAG3	10734		MT3	4504
STC2	8614		MT4	84560
STRA8	346673		MUC13	56667
SULF1	23213		MUC15	143662
SULT1E1	6783		MUC16	94025
SULT4A1	25830		MUC21	394263
SUN3	256979		MUC4	4585
SYCE2	256126		MUC5B	727897
SYCP2	10388		MUC7	4589
SYNGR3	9143		MURC	347273
SYNGR4	23546		MUSTN1	389125
SYT14	255928		MYADML2	255275
SYT16	83851		MYBPC1	4604
SYT1	6857		MYBPC2	4606
SYT5	6861		MYF6	4618
TAF7L	54457		MYH11	4629
TAS2R38	5726		MYH13	8735
TBR1	10716		MYH15	22989
TBX20	57057		MYH1	4619
TBX4	9496		MYH2	4620
TBX5	6910		MYH4	4622
TCAM1P	146771		MYH6	4624
TDO2	6999		MYH7B	57644
TDRD5	163589		MYH7	4625
TERT	7015		MYH8	4626
TEX15	56154		MYL10	93408
TEX19	400629		MYL1	4632
TFPI2	7980		MYL2	4633
TGFBI	7045		MYL3	4634
TH	7054		MYLK2	85366
TINAG	27283		MYLK3	91807
TLX2	3196		MYLK4	340156
TLX3	30012		MYLPF	29895
TM4SF19	116211		MYO18B	84700
TM7SF4	81501		MYOC	4653
TMEM114	283953		MYOD1	4654
TMEM26	219623		MYOM1	8736
TMEM88B	643965		MYOM2	9172
TMEM90B	79953		MYOM3	127294
TMPRSS15	5651		MYOT	9499
TMSB15A	11013		MYOZ1	58529
TNC	3371		MYOZ2	51778
TNFSF11	8600		MYOZ3	91977
TNFSF4	7292		MYPN	84665
TREM1	54210		MYRIP	25924
TREML3	340206		NBEA	26960
TREML4	285852		NCCRP1	342897
TRIM15	89870		NCRNA00093	100188954
TRIM43	129868		NDRG2	57447
TRIML1	339976		NEB	4703
TRIML2	205860		NEK10	152110
TRPA1	8989		NEK5	341676
TRPC4	7223		NEU4	129807
TSKS	60385		NEXN	91624
TSPAN10	83882		NHLRC4	283948
UCHL1	7345		NIPSNAP3B	55335
UCN2	90226		NKAIN3	286183
ULBP1	80329		NKAPL	222698
VAX1	11023		NKX6-2	84504
VCX	26609		NME5	8382
VIL1	7429		NNAT	4826
WFDC12	128488		NOS1	4842
WISP1	8840		NOSTRIN	115677
WISP3	8838		NPY1R	4886
WIT1	51352		NPY2R	4887
WNT2	7472		NPY5R	4889
WT1	7490		NPY6R	4888
XAGE1D	9503		NR1H4	9971
ZAN	7455		NR3C2	4306
ZBTB32	27033		NRAP	4892
ZFP42	132625		NRG2	9542
ZFP92	139735		NRG3	10718
ZFR2	23217		NT5C1A	84618
ZIC1	7545		NTRK3	4916
ZIC2	7546		NUCB2	4925
ZIC5	85416		NWD1	284434
ZNF114	163071		OBSCN	84033
ZNF280A	129025		ODF4	146852
ZNF469	84627		OGN	4969
ZNF541	84215		OLFM4	10562
ZNF695	57116		OR7E37P	26636
ZP4	57829		OSR1	130497
ZPBP2	124626		OSTBETA	123264
ZPLD1	131368		OTC	5009
			PABPC1L2A	340529
			PABPC1L2B	645974
			PACRG	135138
			PADI1	29943
			PADI2	11240
			PAIP2B	400961
			PAQR9	344838
			PAR5	8123
			PARK2	5071
			PART1	25859
			PAX9	5083
			PCDH20	64881
			PCDHA12	56137
			PCDHA13	56136
			PCDHAC1	56135
			PCDHAC2	56134
			PCDP1	200373
			PCK1	5105
			PCSK2	5126
			PDE4C	5143
			PDE4DIP	9659
			PDE6A	5145
			PDE8B	8622
			PDK4	5166
			PDLIM3	27295
			PEBP4	157310
			PEG3	5178
			PFKFB1	5207
			PFKM	5213
			PGAM2	5224
			PGM5	5239
			PGPEP1L	145814
			PHKG1	5260
			PHYH	5264
			PI16	221476
			PIGR	5284
			PIP	5304
			PIRT	644139
			PITX3	5309
			PKHD1L1	93035
			PKIA	5569
			PKNOX2	63876
			PLA2G2A	5320
			PLAC8	51316
			PLAC9	219348
			PLCB4	5332
			PLCXD3	345557
			PLEKHA6	22874
			PLEKHB1	58473
			PLEKHG7	440107
			PLIN1	5346
			PLIN4	729359
			PLIN5	440503
			PLN	5350
			PLP1	5354
			PLUNC	51297
			PNPLA7	375775
			POPDC2	64091
			PP14571	100130449
			PPAPDC3	84814
			PPARGC1A	10891
			PPARG	5468
			PPIL6	285755
			PPL	5493
			PPP1R12B	4660
			PPP1R1A	5502
			PPP1R1B	84152
			PPP1R3A	5506
			PPP1R3C	5507
			PPP1R9A	55607
			PRB1	5542
			PRB2	653247
			PRB3	5544
			PRB4	5545
			PRG4	10216
			PRH1	5554
			PRH2	5555
			PRKAA2	5563
			PRKAG3	53632
			PROKR2	128674
			PROL1	58503
			PROM1	8842
			PRR15L	79170
			PRR4	11272
			PRSS27	83886
			PRSS33	260429
			PRSS41	360226
			PRUNE2	158471
			PRY2	442862
			PSCA	8000
			PTGIS	5740
			PTX3	5806
			PYGM	5837
			PZP	5858
			RAB17	64284
			RAB9B	51209
			RAET1E	135250
			RAPSN	5913
			RARRES1	5918
			RBM20	282996
			RBM24	221662
			RCAN2	10231
			REN	5972
			RERGL	79785
			RGN	9104
			RGS22	26166
			RGS7BP	401190
			RHAG	6005
			RHBG	57127
			RHCG	51458
			RIMS1	22999
			RMST	196475
			RNF150	57484
			RNF157	114804
			RNF180	285671
			RNF186	54546
			ROPN1B	152015
			ROPN1	54763
			RORC	6097
			RPL3L	6123
			RPRML	388394
			RPTN	126638
			RRAGD	58528
			RSPH1	89765
			RSPH4A	345895
			RSPH9	221421
			RSPO1	284654
			RSPO3	84870
			RYR1	6261
			S100A1	6271
			SAA2	6289
			SAA4	6291
			SAMD5	389432
			SASH1	23328
			SBK2	646643
			SCARA5	286133
			SCEL	8796
			SCGB1A1	7356
			SCGB1D2	10647
			SCGB2A1	4246
			SCGB3A1	92304
			SCGB3A2	117156
			SCGN	10590
			SCIN	85477
			SCN1B	6324
			SCN2B	6327
			SCN4A	6329
			SCN7A	6332
			SCNN1B	6338
			SCRG1	11341
			SEC14L5	9717
			SELENBP1	8991
			SEMA3E	9723
			SEMA6C	10500
			SERPINA3	12
			SERPINA5	5104
			SERPINB11	89778
			SFRP1	6422
			SFTA2	389376
			SGCA	6442
			SGCG	6445
			SGK2	10110
			SH2D1B	117157
			SH3BGRL2	83699
			SH3BGR	6450
			SHISA3	152573
			SHOX	6473
			SHROOM3	57619
			SIAH3	283514
			SILV	6490
			SLC13A2	9058
			SLC13A4	26266
			SLC16A6	9120
			SLC16A7	9194
			SLC1A7	6512
			SLC22A16	85413
			SLC24A5	283652
			SLC25A34	284723
			SLC25A4	291
			SLC26A4	5172
			SLC27A6	28965
			SLC28A1	9154
			SLC2A4	6517
			SLC30A2	7780
			SLC34A2	10568
			SLC34A3	142680
			SLC36A2	153201
			SLC38A3	10991
			SLC44A4	80736
			SLC46A2	57864
			SLC4A4	8671
			SLC5A5	6528
			SLC5A8	160728
			SLC6A1	6529
			SLC6A4	6532
			SLC7A14	57709
			SLC8A3	6547
			SLC9A4	389015
			SLCO5A1	81796
			SLITRK5	26050
			SLN	6588
			SLURP1	57152
			SMPX	23676
			SMR3A	26952
			SMR3B	10879
			SMTNL1	219537
			SMTNL2	342527
			SMYD1	150572
			SNTN	132203
			SNX31	169166
			SORBS1	10580
			SORBS2	8470
			SORCS1	114815
			SOX10	6663
			SPAG6	9576
			SPAG8	26206
			SPATA18	132671
			SPATA4	132851
			SPDEF	25803
			SPEG	10290
			SPHKAP	80309
			SPINK5	11005
			SPINK7	84651
			SPINK8	646424
			SPINK9	643394
			SPINLW1	57119
			SPNS2	124976
			SPRR2F	6705
			SPRR3	6707
			SPTB	6710
			SRD5A2	6716
			SRL	6345
			SRPK3	26576
			SSTR1	6751
			ST6GALNAC1	55808
			STAC2	342667
			STAC3	246329
			STATH	6779
			STK33	65975
			STOML3	161003
			SYNM	23336
			SYNPO2L	79933
			SYNPO2	171024
			SYPL2	284612
			TAC1	6863
			TACR1	6869
			TBX10	347853
			TBX15	6913
			TCAP	8557
			TCEAL2	140597
			TCHHL1	126637
			TCHH	7062
			TCN1	6947
			TCTE1	202500
			TCTEX1D4	343521
			TDGF1	6997
			TECRL	253017
			TEKT1	83659
			TEKT3	64518
			TESC	54997
			TFAP2B	7021
			TFF1	7031
			TFF3	7033
			TF	7018
			TGFBR3	7049
			TGM3	7053
			TGM7	116179
			THRSP	7069
			TIMP4	7079
			TJP3	27134
			TLE2	7089
			TLX1NB	100038246
			TLX1	3195
			TMC5	79838
			TMCO5A	145942
			TMEFF2	23671
			TMEM100	55273
			TMEM132C	92293
			TMEM146	257062
			TMEM178	130733
			TMEM182	130827
			TMEM211	255349
			TMEM212	389177
			TMEM213	155006
			TMEM229A	730130
			TMEM232	642987
			TMEM233	387890
			TMEM38A	79041
			TMEM52	339456
			TMEM56	148534
			TMEM61	199964
			TMEM72	643236
			TMOD1	7111
			TMOD4	29765
			TMPRSS11A	339967
			TMPRSS11BNL	401136
			TMPRSS11B	132724
			TMPRSS2	7113
			TNMD	64102
			TNNC1	7134
			TNNC2	7125
			TNNI1	7135
			TNNI2	7136
			TNNT1	7138
			TNNT3	7140
			TNXB	7148
			TOX3	27324
			TPM2	7169
			TPPP2	122664
			TPRG1	285386
			TRDN	10345
			TREH	11181
			TRH	7200
			TRIM54	57159
			TRIM55	84675
			TRIM63	84676
			TRIM72	493829
			TRNP1	388610
			TRPV6	55503
			TSPAN12	23554
			TSPAN19	144448
			TSPAN8	7103
			TTC29	83894
			TTN	7273
			TTR	7276
			TTYH1	57348
			TUBA8	51807
			TUSC5	286753
			TXLNB	167838
			TXNDC6	347736
			TYRP1	7306
			TYR	7299
			UBXN10	127733
			UCP3	7352
			UGT1A8	54576
			UGT2A1	10941
			UGT2B11	10720
			UGT2B28	54490
			UGT3A1	133688
			UNC45B	146862
			UPK1A	11045
			UPK3A	7380
			USP13	8975
			VGLL2	245806
			VIPR2	7434
			VIP	7432
			VIT	5212
			VSIG10L	147645
			VSIG2	23584
			VSIG8	391123
			VWA3A	146177
			VWA3B	200403
			VWA5B1	127731
			WBSCR26	171022
			WDR38	401551
			WDR49	151790
			WDR63	126820
			WFDC2	10406
			WFDC6	140870
			XIRP1	165904
			XIRP2	129446
			XPNPEP2	7512
			YIPF7	285525
			YSK4	80122
			ZBBX	79740
			ZBTB16	7704
			ZCWPW2	152098
			ZDHHC15	158866
			ZFP106	64397
			ZG16B	124220
			ZIM2	23619
			ZMYND12	84217
			ZNF835	90485
			ZNF844	284391
			ZP2	7783
			ZSCAN1	284312

## Sheet: basalVSnormal
UP				DOWN
gene_name	entrezID			gene_name	entrezID
AADACL3	126767			A2BP1	54715
ACCN1	40			AADACL2	344752
ACPT	93650			AADAC	13
ACTL8	81569			ABCA3	21
ADAM12	8038			ABCA8	10351
ADAM8	101			ABCA9	10350
ADAMTS12	81792			ABCB4	5244
ADAMTS20	80070			ABCC12	94160
ADAMTS2	9509			ABCC6P1	653190
ADAMTS6	11174			ABCC6P2	730013
AIM2	9447			ABCC6	368
AJAP1	55966			ABCC8	6833
ALB	213			ABCD2	225
ALPPL2	251			ABHD12B	145447
ALPP	250			ABHD1	84696
AMAC1L2	83650			ABI3BP	25890
AMIGO2	347902			ABO	28
AMTN	401138			ABRA	137735
ANO1	55107			ACACB	32
ANXA13	312			ACADL	33
APBA2	321			ACADSB	36
APLN	8862			ACBD7	414149
AQP10	89872			ACER1	125981
ARL14	80117			ACHE	43
ARTN	9048			ACOT6	641372
ASPRV1	151516			ACOX2	8309
B3GNT4	79369			ACPP	55
BATF2	116071			ACSM1	116285
BMP8A	353500			ACSM3	6296
BRDT	676			ACSM5	54988
BST2	684			ACSS3	79611
C11orf20	25858			ACTA1	58
C11orf87	399947			ACTG2	72
C12orf59	120939			ACTN2	88
C13orf16	121793			ACTN3	89
C14orf34	645687			ADAD2	161931
C16orf74	404550			ADAMTS18	170692
C1QL1	10882			ADAMTS19	171019
C1QL4	338761			ADAMTS8	11095
C1QTNF6	114904			ADAMTSL3	57188
C1orf180	439927			ADARB2	105
C1orf186	440712			ADCY2	108
C1orf68	100129271			ADCY5	111
C1orf94	84970			ADCY8	114
C20orf103	24141			ADH1A	124
C20orf141	128653			ADH1B	125
C20orf197	284756			ADH1C	126
C21orf125	284836			ADH4	127
C21orf90	114043			ADH6	130
C4orf26	152816			ADH7	131
C6orf105	84830			ADHFE1	137872
C6orf10	10665			ADIPOQ	9370
C6orf141	135398			ADPRHL1	113622
C6orf218	221718			ADRA1A	148
C7orf10	79783			ADRA2A	150
C8ORFK29	340393			ADRA2B	151
C9orf53	51198			ADRB1	153
CA2	760			ADSSL1	122622
CA9	768			AFF3	3899
CACNA1B	774			AGBL1	123624
CAGE1	285782			AGBL4	84871
CALB1	793			AGFG2	3268
CAMK2N2	94032			AGR2	10551
CAV1	857			AGR3	155465
CCDC38	120935			AGTR1	185
CCL11	6356			AGTR2	186
CCL20	6364			AGT	183
CCL7	6354			AGXT2L1	64850
CCNA1	8900			AHSP	51327
CD70	970			AKAP14	158798
CD80	941			AKAP6	9472
CDKN2A	1029			ALDH1A1	216
CDKN2BAS	100048912			ALDH1A2	8854
CDSN	1041			ALDH1L1	10840
CDX2	1045			ALDH3A1	218
CEBPE	1053			ALDH3B1	221
CELSR3	1951			ALDH6A1	4329
CES7	221223			ALLC	55821
CGB1	114335			ALOX12	239
CGB2	114336			ALOX15	246
CGB5	93659			ALPK3	57538
CGB8	94115			AMIGO1	57463
CGB	1082			AMOT	154796
CHIT1	1118			AMPD1	270
CHST11	50515			AMY1A	276
CHST2	9435			AMY2A	279
CMPK2	129607			AMY2B	280
CNGB1	1258			ANGPT1	284
CNGB3	54714			ANGPTL1	9068
CNTD2	79935			ANGPTL5	253935
COL10A1	1300			ANGPTL7	10218
COL11A1	1301			ANK1	286
COL12A1	1303			ANK2	287
COL13A1	1305			ANKRD1	27063
COL17A1	1308			ANKRD20A3	441425
COL1A1	1277			ANKRD20A4	728747
COL22A1	169044			ANKRD20B	729171
COL27A1	85301			ANKRD23	200539
COL2A1	1280			ANKRD2	26287
COL4A1	1282			ANKRD43	134548
COL4A2	1284			ANKRD53	79998
COL4A5	1287			ANKRD6	22881
COL4A6	1288			ANKS1B	56899
COL5A1	1289			ANO5	203859
COL5A2	1290			ANXA9	8416
COL5A3	50509			AOC3	8639
COL7A1	1294			AOX1	316
CREG2	200407			APBB1	322
CRYAA	1409			APOBEC2	10930
CRYBA2	1412			APOBEC4	403314
CSAG1	158511			APOD	347
CSAG2	728461			APOF	319
CSAG3	389903			APOL5	80831
CSF2	1437			AQP12B	653437
CSMD2	114784			AQP2	359
CSMD3	114788			AQP4	361
CSPG4	1464			AQP5	362
CT45A5	441521			AQP7P1	375719
CT62	196993			AQP7P3	441432
CTAG1B	1485			AQP7	364
CTAG2	30848			AQPEP	206338
CTSL2	1515			ARHGAP20	57569
CXCL10	3627			ARHGAP36	158763
CXCL11	6373			ARHGAP6	395
CXCL14	9547			ARHGDIG	398
CXCL9	4283			ARHGEF38	54848
CXCR1	3577			ARMC3	219681
CXorf49B	100132994			ARMC4	55130
CYP27B1	1594			ARPP21	10777
CYP27C1	339761			ARSF	416
DCBLD1	285761			ARSG	22901
DDX58	23586			ARSH	347527
DDX60L	91351			ART1	417
DDX60	55601			ART3	419
DEC1	50514			ART4	420
DEFB103B	414325			ART5	116969
DFNA5	1687			ARX	170302
DHRS2	10202			AR	367
DIRC1	116093			ASB10	136371
DISP2	85455			ASB11	140456
DLGAP3	58512			ASB12	142689
DLL3	10683			ASB14	142686
DLX1	1745			ASB15	142685
DLX2	1746			ASB16	92591
DLX6	1750			ASB18	401036
DMP1	1758			ASB2	51676
DNAH17	8632			ASB4	51666
DNMT3B	1789			ASB5	140458
DPF1	8193			ASCL1	429
DPPA2	151871			ASCL3	56676
DRD5	1816			ASPA	443
DSC1	1823			ASRGL1	80150
DSCAM	1826			ASTN1	460
DUSP5P	574029			ASXL3	80816
DUSP9	1852			ATOH8	84913
DVWA	344875			ATP12A	479
ELAVL2	1993			ATP13A4	84239
ELFN2	114794			ATP13A5	344905
ELOVL3	83401			ATP1A2	477
EMR1	2015			ATP1A3	478
EMX1	2016			ATP1B4	23439
EN1	2019			ATP2A1	487
EN2	2020			ATP2A3	489
ENO2	2026			ATP2B2	491
EPHA8	2046			ATP2B3	492
EPSTI1	94240			ATP4A	495
F2	2147			ATP6V0A4	50617
FADD	8772			ATP6V0E2	155066
FAM178B	51252			ATP6V1B1	525
FAM183B	340286			ATP8A1	10396
FAM71E2	284418			ATRNL1	26033
FAM71F1	84691			AVPR2	554
FAP	2191			AZGP1	563
FBN2	2201			B3GALT1	8708
FEZ1	9638			B3GALT5	10317
FGF19	9965			B3GNT6	192134
FGF5	2250			B3GNT7	93010
FGG	2266			BAI3	577
FIBCD1	84929			BARX2	8538
FLJ12825	440101			BCAS1	8537
FLJ44054	643365			BCL2L15	440603
FLRT3	23767			BEND5	79656
FOLR3	2352			BEND7	222389
FOXB1	27023			BEST3	144453
FOXD1	2297			BEX4	56271
FOXL2	668			BHLHA15	168620
FRG2B	441581			BHMT2	23743
FRG2C	100288801			BIN1	274
FSCN1	6624			BMP3	651
FSD1	79187			BMP5	653
FSTL3	10272			BMX	660
FST	10468			BOC	91653
GABRG2	2566			BOLL	66037
GAGE12D	100132399			BPIL1	80341
GAGE2D	729408			BPIL3	128859
GAGE4	2576			BPI	671
GALNT6	11226			BSND	7809
GAST	2520			BTC	685
GATA4	2626			BZRAP1	9256
GBP5	115362			C10orf107	219621
GBX2	2637			C10orf108	414235
GDPD2	54857			C10orf129	142827
GJB7	375519			C10orf71	118461
GJC1	10052			C10orf79	80217
GLIS1	148979			C10orf81	79949
GNGT1	2792			C10orf90	118611
GNLY	10578			C10orf93	255352
GOLGA6L1	283767			C11orf88	399949
GOLGA6L6	727832			C11orf92	399948
GOLGA7B	401647			C11orf93	120376
GOLGA8C	729786			C11orf9	745
GOLGA8G	283768			C12orf39	80763
GPR144	347088			C12orf40	283461
GPR158	57512			C12orf74	338809
GPR176	11245			C13orf26	122046
GPR39	2863			C13orf30	144809
GPR50	9248			C13orf36	400120
GPRIN1	114787			C13orf39	196541
GRIA3	2892			C14orf180	400258
GRIN2D	2906			C14orf23	387978
GTSF1	121355			C14orf39	317761
GUCA1C	9626			C14orf48	256369
H2BFWT	158983			C14orf50	145376
HAPLN1	1404			C15orf59	388135
HBE1	3046			C15orf62	643338
HDGFL1	154150			C16orf89	146556
HERC5	51191			C17orf28	283987
HES7	84667			C17orf72	92340
HHLA1	10086			C18orf16	147429
HIST1H1D	3007			C18orf26	284254
HIST1H1T	3010			C18orf34	374864
HIST1H2AJ	8331			C19orf46	163183
HIST1H2BI	8346			C1QL2	165257
HIST1H2BO	8348			C1QTNF7	114905
HIST1H3G	8355			C1QTNF9	338872
HIST1H3H	8357			C1orf105	92346
HKDC1	80201			C1orf114	57821
HMGA2	8091			C1orf115	79762
HOMER3	9454			C1orf127	148345
HOTAIR	100124700			C1orf129	80133
HOXA10	3206			C1orf130	400746
HOXA11AS	221883			C1orf158	93190
HOXA11	3207			C1orf168	199920
HOXA13	3209			C1orf170	84808
HOXB13	10481			C1orf173	127254
HOXB7	3217			C1orf189	388701
HOXB8	3218			C1orf192	257177
HOXB9	3219			C1orf194	127003
HOXC10	3226			C1orf230	284485
HOXC11	3227			C1orf64	149563
HOXC13	3229			C1orf87	127795
HOXC4	3221			C1orf88	128344
HOXC5	3222			C1orf92	149499
HOXC6	3223			C20orf114	92747
HOXC8	3224			C20orf132	140699
HOXC9	3225			C20orf166	128826
HOXD10	3236			C20orf185	359710
HOXD11	3237			C20orf200	253868
HOXD13	3239			C20orf26	26074
HSF2BP	11077			C20orf56	140828
HTR1D	3352			C20orf70	140683
HTR2C	3358			C20orf85	128602
HTR7	3363			C21orf121	150142
IBSP	3381			C21orf128	150147
ICAM5	7087			C21orf130	284835
IFI27	3429			C21orf15	54094
IFI44L	10964			C21orf34	388815
IFI44	10561			C21orf81	391267
IFI6	2537			C21orf88	114041
IFIT1	3434			C22orf15	150248
IFIT2	3433			C22orf31	25770
IFIT3	3437			C2CD4B	388125
IFNA13	3447			C2orf39	92749
IFNA1	3439			C2orf40	84417
IFNB1	3456			C2orf50	130813
IFNE	338376			C2orf54	79919
IFNK	56832			C2orf55	343990
IGF2BP1	10642			C2orf58	285154
IGF2BP2	10644			C2orf62	375307
IGFBP1	3484			C2orf70	339778
IGFL2	147920			C2orf71	388939
IGFL3	388555			C2orf73	129852
IL11	3589			C2orf88	84281
IL12RB2	3595			C3orf15	89876
IL13RA2	3598			C3orf18	51161
IL1A	3552			C3orf43	255798
IL1B	3553			C3orf45	132228
IL1F10	84639			C4A	720
IL1F7	27178			C4BPB	725
IL1RL1	9173			C4orf19	55286
IL24	11009			C4orf31	79625
IL28A	282616			C4orf35	85438
IL28B	282617			C4orf40	401137
IL29	282618			C4orf6	10141
INHBA	3624			C4orf7	260436
INSM2	84684			C5orf27	202299
IRGM	345611			C5orf46	389336
ISG15	9636			C5orf49	134121
ITGA3	3675			C5orf4	10826
ITGA5	3678			C6orf103	79747
ITGA6	3655			C6orf118	168090
KANK4	163782			C6orf123	26238
KCNK9	51305			C6orf142	90523
KHDC1L	100129128			C6orf155	79940
KIAA1045	23349			C6orf186	728464
KIAA1644	85352			C6orf195	154386
KIF26B	55083			C6orf217	100131814
KIR2DS4	3809			C6orf58	352999
KLHDC7B	113730			C6orf94	153918
KLK5	25818			C6orf97	80129
KREMEN2	79412			C6	729
KRT17	3872			C7orf46	340277
KRT37	8688			C7orf53	286006
KRT75	9119			C7orf58	79974
KRT79	338785			C7	730
KRT82	3888			C8orf22	492307
KRT9	3857			C8orf34	116328
KRTAP1-5	83895			C8orf47	203111
KRTAP19-1	337882			C8orf79	57604
KRTAP4-1	85285			C8orf84	157869
LAIR2	3904			C8orf85	441376
LAMA1	284217			C9orf128	392307
LAMA3	3909			C9orf135	138255
LAMB3	3914			C9orf152	401546
LAMC2	3918			C9orf171	389799
LBX2	85474			C9orf24	84688
LCE1B	353132			C9orf66	157983
LCE1C	353133			CA10	56934
LCE1E	353135			CA13	377677
LCE1F	353137			CA14	23632
LCE2A	353139			CA1	759
LCE3C	353144			CA3	761
LELP1	149018			CA4	762
LEPREL1	55214			CA6	765
LHB	3972			CA7	766
LHFPL5	222662			CA8	767
LHX1	3975			CAB39L	81617
LHX3	8022			CABC1	56997
LHX5	64211			CACNA1D	776
LHX9	56956			CACNA1S	779
LILRA3	11026			CACNA2D1	781
LIM2	3982			CACNA2D2	9254
LIN28B	389421			CACNB1	782
LOC100101938	100101938			CACNB4	785
LOC100216001	100216001			CACNG1	786
LOC286467	286467			CACNG6	59285
LOC340508	340508			CADM2	253559
LOC400696	400696			CADPS2	93664
LOC440905	440905			CALCA	796
LOC727677	727677			CALML6	163688
LOC732275	732275			CALY	50632
LOC84740	84740			CAMK2A	815
LOXL2	4017			CAMK2B	816
LPPR5	163404			CAND2	23066
LRAT	9227			CAP2	10486
LRRN4	164312			CAPN13	92291
LST-3TM12	338821			CAPN14	440854
LTBP1	4052			CAPN3	825
LY6K	54742			CAPN5	726
MAGEA10	4109			CAPN6	827
MAGEA11	4110			CAPN8	388743
MAGEA12	4111			CAPN9	10753
MAGEA1	4100			CAPSL	133690
MAGEA2	4101			CAPS	828
MAGEA3	4102			CARNS1	57571
MAGEA4	4103			CASC1	55259
MAGEA5	4104			CASQ1	844
MAGEA6	4105			CASQ2	845
MAGEA9B	728269			CAV3	859
MAGEB2	4113			CBLN4	140689
MAGEB6	158809			CBX7	23492
MAGEC1	9947			CCDC108	255101
MAGEC2	51438			CCDC110	256309
MEFV	4210			CCDC129	223075
MEPE	56955			CCDC135	84229
METTL11B	149281			CCDC141	285025
MFAP2	4237			CCDC148	130940
MGC12982	84793			CCDC151	115948
MGC16121	84848			CCDC158	339965
MGC45800	90768			CCDC160	347475
MGC87042	256227			CCDC33	80125
MIOX	55586			CCDC37	348807
MMP10	4319			CCDC60	160777
MMP11	4320			CCDC65	85478
MMP12	4321			CCDC67	159989
MMP13	4322			CCDC85A	114800
MMP1	4312			CCKBR	887
MMP3	4314			CCL14-CCL15	348249
MMP9	4318			CCL14	6358
MS4A15	219995			CCL15	6359
MYH16	84176			CCL16	6360
MYL7	58498			CCL19	6363
MYO1B	4430			CCL23	6368
MYO3B	140469			CCL28	56477
MYO7B	4648			CCL2	6347
NCRNA00052	145978			CD200R1L	344807
NCRNA00162	378825			CD200R1	131450
NEFL	4747			CD300LG	146894
NELL2	4753			CDC20B	166979
NETO1	81832			CDH10	1008
NGB	58157			CDH15	1013
NKX2-2	4821			CDH19	28513
NKX6-1	4825			CDH20	28316
NLRP10	338322			CDH22	64405
NLRP7	199713			CDH26	60437
NOTO	344022			CDH7	1005
NPB	256933			CDNF	441549
NPW	283869			CDO1	1036
NRG1	3084			CEACAM16	388551
NRIP3	56675			CEACAM1	634
NTSR1	4923			CEACAM5	1048
NXPH4	11247			CEACAM6	4680
OAS2	4939			CEACAM7	1087
OASL	8638			CELF3	11189
OBP2A	29991			CEL	1056
ODZ2	57451			CES1	1066
ODZ3	55714			CES3	23491
ONECUT2	9480			CES4	51716
OR10A6	390093			CFD	1675
OR1F1	4992			CFL2	1073
OR2B6	26212			CFTR	1080
OR2L13	284521			CGNL1	84952
OR2L2	26246			CGN	57530
ORM2	5005			CGREF1	10669
P4HA3	283208			CH25H	9023
PAEP	5047			CHAD	1101
PCDHGC5	56097			CHDH	55349
PCSK9	255738			CHI3L2	1117
PDCD1LG2	80380			CHL1	10752
PDPN	10630			CHPT1	56994
PDX1	3651			CHRDL1	91851
PDZK1	5174			CHRDL2	25884
PGF	5228			CHRM1	1128
PKMYT1	9088			CHRNA10	57053
PLA2G2F	64600			CHRNA7	1139
PLAC1	10761			CHRNB2	1141
PLAU	5328			CHRND	1144
PLEK2	26499			CHST4	10164
PLEKHG4B	153478			CHST5	23563
PMEPA1	56937			CHST6	4166
PNPLA5	150379			CHST8	64377
POSTN	10631			CHST9	83539
PPAPDC1A	196051			CIDEA	1149
PPBP	5473			CIDEC	63924
PPEF1	5475			CILP	8483
PPP4R4	57718			CKMT2	1160
PPY	5539			CKM	1158
PRAME	23532			CLCA4	22802
PRDM13	59336			CLCN1	1180
PRKCG	5582			CLCN4	1183
PRMT8	56341			CLCNKA	1187
PROC	5624			CLCNKB	1188
PSG1	5669			CLDN10	9071
PSG2	5670			CLDN11	5010
PSG4	5672			CLDN23	137075
PSG5	5673			CLDN3	1365
PSG6	5675			CLDN4	1364
PSG7	5676			CLDN7	1366
PSG9	5678			CLDN8	9073
PSORS1C1	170679			CLEC3B	7123
PTCHD2	57540			CLEC4F	165530
PTGS2	5743			CLEC4GP1	440508
PTHLH	5744			CLGN	1047
PTPRN	5798			CLIC5	53405
PYY2	23615			CLIC6	54102
QRFPR	84109			CLUL1	27098
RAET1K	646024			CLU	1191
RASGEF1A	221002			CLVS2	134829
RBM46	166863			CLYBL	171425
RBP1	5947			CMA1	1215
RDH16	8608			CMAH	8418
RDH8	50700			CMTM5	116173
RETNLB	84666			CMYA5	202333
RFX8	731220			CNGA3	1261
RGS4	5999			CNKSR2	22866
RNASE10	338879			CNN1	1264
ROS1	6098			CNR1	1268
RPSAP52	204010			CNTFR	1271
RSAD2	91543			CNTN2	6900
RTBDN	83546			CNTN4	152330
RTP3	83597			CNTN6	27255
RUNDC3A	10900			COBL	23242
RXFP3	51289			COL19A1	1310
SCG5	6447			COL20A1	57642
SCNN1D	6339			COL25A1	84570
SERPINA9	327657			COL4A3	1285
SERPINE1	5054			COL4A4	1286
SERPINH1	871			COL9A1	1297
SFTA1P	207107			COQ10A	93058
SH2D2A	9047			CORO6	84940
SH2D4B	387694			COX6A2	1339
SH2D5	400745			COX7A1	1346
SIGLEC12	89858			CPA1	1357
SLAMF9	89886			CPB1	1360
SLC22A1	6580			CPEB1	64506
SLC22A20	440044			CPLX2	10814
SLC24A2	25769			CPNE4	131034
SLC2A1	6513			CPNE6	9362
SLC38A5	92745			CPT1B	1375
SLC5A12	159963			CP	1356
SLC6A2	6530			CR2	1380
SLC6A7	6534			CRABP1	1381
SLCO1B1	10599			CRAT	1384
SLCO1B3	28234			CRB1	23418
SLCO6A1	133482			CRHBP	1393
SMCP	4184			CRHR1	1394
SNX10	29887			CRHR2	1395
SOHLH1	402381			CRISP2	7180
SOST	50964			CRISP3	10321
SOX11	6664			CRNN	49860
SOX1	6656			CRTAC1	55118
SP8	221833			CRYAB	1410
SPANXA2	728712			CRYM	1428
SPANXB2	100133171			CSMD1	64478
SPANXC	64663			CSN2	1447
SPANXE	171489			CSN3	1448
SPANXN5	494197			CSRP3	8048
SPDYC	387778			CST2	1470
SPINK1	6690			CST4	1472
SPINK6	404203			CST5	1473
SPOCD1	90853			CTNNA2	1496
SPRR4	163778			CTNNA3	29119
SRMS	6725			CTNND2	1501
SSX1	6756			CTTNBP2	83992
SSX6	280657			CUX2	23316
STC2	8614			CX3CR1	1524
SUN3	256979			CXCL12	6387
SYT16	83851			CXCL17	284340
TAS2R38	5726			CXCR2	3579
TCAM1P	146771			CXXC4	80319
TDO2	6999			CXorf41	139212
TERT	7015			CXorf59	286464
TEX19	400629			CXorf64	100130613
TGFBI	7045			CYP11A1	1583
THSD1	55901			CYP1A1	1543
TH	7054			CYP1A2	1544
TINAG	27283			CYP1B1	1545
TLX2	3196			CYP21A2	1589
TLX3	30012			CYP26A1	1592
TM4SF19	116211			CYP27A1	1593
TMC7	79905			CYP2A13	1553
TMEM88B	643965			CYP2A6	1548
TMPRSS15	5651			CYP2A7	1549
TNC	3371			CYP2B6	1555
TREM1	54210			CYP2B7P1	1556
TREM2	54209			CYP2C19	1557
TREML3	340206			CYP2C9	1559
TRIM15	89870			CYP2E1	1571
TRIML1	339976			CYP2F1	1572
TRIML2	205860			CYP3A4	1576
TRPA1	8989			CYP3A5	1577
TRPV3	162514			CYP4B1	1580
TSKS	60385			CYP4F12	66002
TSPAN10	83882			CYP4F3	4051
TUBB3	10381			CYP4X1	260293
UCN2	90226			CYP4Z1	199974
ULBP2	80328			CYSLTR1	10800
USP17L2	377630			DAB1	1600
USP18	11274			DACH1	1602
VAX1	11023			DAGLA	747
VCX	26609			DAPL1	92196
VEGFC	7424			DARC	2532
WARS	7453			DBC1	1620
WDR66	144406			DCAF12L2	340578
WFDC12	128488			DCDC2B	149069
WISP1	8840			DCLK1	9201
WISP3	8838			DCT	1638
WIT1	51352			DCX	1641
WT1	7490			DDAH1	23576
XAF1	54739			DDC	1644
ZAN	7455			DDIT4L	115265
ZBP1	81030			DDO	8528
ZBTB32	27033			DDX25	29118
ZFP42	132625			DDX4	54514
ZFP92	139735			DEPDC6	64798
ZG16	653808			DES	1674
ZIC2	7546			DGKB	1607
ZIC5	85416			DHRS7C	201140
ZNF114	163071			DIO1	1733
ZNF280A	129025			DKK4	27121
ZNF469	84627			DLEC1	9940
ZP4	57829			DLG2	1740
ZPLD1	131368			DLGAP2	9228
				DLK1	8788
				DMBT1	1755
				DMD	1756
				DMGDH	29958
				DMRT3	58524
				DNAH12	201625
				DNAH6	1768
				DNAH7	56171
				DNAI1	27019
				DNAI2	64446
				DNAJB13	374407
				DNAJB3	414061
				DNALI1	7802
				DNASE1L3	1776
				DNASE2B	58511
				DOC2B	8447
				DOCK3	1795
				DOK5	55816
				DOK7	285489
				DPCR1	135656
				DPF3	8110
				DPP10	57628
				DPP6	1804
				DPT	1805
				DPYS	1807
				DRD1	1812
				DRD2	1813
				DSCAML1	57453
				DSCR8	84677
				DTNA	1837
				DUOX2	50506
				DUPD1	338599
				DUSP13	51207
				DUSP15	128853
				DUSP26	78986
				DUSP27	92235
				DYDC1	143241
				DYDC2	84332
				DYSFIP1	116729
				EBF2	64641
				ECT2L	345930
				EDAR	10913
				EDN3	1908
				EEF1A2	1917
				EFCAB4A	283229
				EFCAB6	64800
				EFHA2	286097
				EFHB	151651
				EFHC2	80258
				EFHD1	80303
				EGF	1950
				ELANE	1991
				ELF3	1999
				ELF5	2001
				ELN	2006
				EMCN	51705
				EMP1	2012
				EMX2OS	196047
				ENAM	10117
				ENDOU	8909
				ENO3	2027
				ENPP3	5169
				ENPP4	22875
				ENPP5	59084
				ENPP6	133121
				ENTPD8	377841
				EPB41L4A	64097
				EPB42	2038
				EPDR1	54749
				EPHA5	2044
				EPHA6	285220
				EPHA7	2045
				EPHX2	2053
				EPM2A	7957
				EPS8L3	79574
				EPS8	2059
				ERBB4	2066
				ERN2	10595
				ESRRB	2103
				ESRRG	2104
				ETNK2	55224
				ETV1	2115
				EXTL1	2134
				EYA1	2138
				EYA2	2139
				EYA4	2070
				F10	2159
				FA2H	79152
				FABP3	2170
				FABP7	2173
				FAIM2	23017
				FAM107A	11170
				FAM110B	90362
				FAM134B	54463
				FAM135B	51059
				FAM13C	220965
				FAM149A	25854
				FAM150A	389658
				FAM150B	285016
				FAM154A	158297
				FAM166B	730112
				FAM171A1	221061
				FAM174B	400451
				FAM177B	400823
				FAM179A	165186
				FAM180B	399888
				FAM184A	79632
				FAM184B	27146
				FAM189A2	9413
				FAM190A	401145
				FAM198A	729085
				FAM26D	221301
				FAM3B	54097
				FAM3D	131177
				FAM47E	100129583
				FAM55B	120406
				FAM55D	54827
				FAM57B	83723
				FAM5C	339479
				FAM66E	100132103
				FAM69C	125704
				FAM71A	149647
				FAM74A3	728495
				FAM81B	153643
				FAM95B1	100133036
				FBN3	84467
				FBP2	8789
				FBXO40	51725
				FCAMR	83953
				FCER1A	2205
				FCN2	2220
				FGF10	2255
				FGF14	2259
				FGF18	8817
				FGF20	26281
				FGF6	2251
				FGF7	2252
				FHIT	2272
				FHL1	2273
				FHL5	9457
				FIGF	2277
				FILIP1	27145
				FITM1	161247
				FLJ11235	54508
				FLJ13197	79667
				FLJ26850	400710
				FLJ41941	100192420
				FLJ43390	646113
				FLNC	2318
				FMO2	2327
				FMO5	2330
				FMO6P	388714
				FMO9P	116123
				FN3K	64122
				FNDC4	64838
				FNDC5	252995
				FOLH1	2346
				FOLR1	2348
				FOXA1	3169
				FOXA3	3171
				FOXI1	2299
				FOXI2	399823
				FOXJ1	2302
				FREM2	341640
				FRMD1	79981
				FRMD3	257019
				FRMPD2	143162
				FRY	10129
				FRZB	2487
				FSD2	123722
				FTLP10	100130017
				FUT3	2525
				FUT5	2527
				FUT6	2528
				FXYD1	5348
				FXYD2	486
				FXYD4	53828
				FXYD6	53826
				GABRA4	2557
				GABRA5	2558
				GABRB2	2561
				GABRB3	2562
				GABRG3	2567
				GABRP	2568
				GADD45G	10912
				GADL1	339896
				GAL3ST2	64090
				GAL3ST3	89792
				GALNT12	79695
				GALNT5	11227
				GALNTL1	57452
				GALNTL6	442117
				GAMT	2593
				GAPDHS	26330
				GAS2	2620
				GATM	2628
				GATSL2	729438
				GATS	352954
				GBP6	163351
				GCHFR	2644
				GCKR	2646
				GCNT2	2651
				GCNT3	9245
				GCOM1	145781
				GDF10	2662
				GDF15	9518
				GDF1	2657
				GDF5	8200
				GDF7	151449
				GFRA1	2674
				GFRA3	2676
				GGT6	124975
				GGTA1	2681
				GIPC2	54810
				GJB1	2705
				GJC3	349149
				GJD4	219770
				GKAP1	80318
				GLB1L2	89944
				GLOD5	392465
				GLP1R	2740
				GLRB	2743
				GLS2	27165
				GLT25D2	23127
				GLYATL1	92292
				GLYATL2	219970
				GMPR	2766
				GNA14	9630
				GNE	10020
				GNG13	51764
				GNG7	2788
				GNMT	27232
				GOLGA6A	342096
				GOLT1A	127845
				GP2	2813
				GP9	2815
				GPC3	2719
				GPC5	2262
				GPD1L	23171
				GPD1	2819
				GPIHBP1	338328
				GPM6A	2823
				GPR110	266977
				GPR123	84435
				GPR12	2835
				GPR133	283383
				GPR26	2849
				GPR64	10149
				GPR81	27198
				GPRASP1	9737
				GPRC5B	51704
				GPRC6A	222545
				GPT	2875
				GPX3	2878
				GRB14	2888
				GREM2	64388
				GRIA4	2893
				GRID2IP	392862
				GRIK3	2899
				GRM7	2917
				GRRP1	79927
				GSG1L	146395
				GSTA1	2938
				GSTA2	2939
				GSTM5	2949
				GTF2IRD2B	389524
				GULP1	51454
				GYPC	2995
				GYS2	2998
				HAAO	23498
				HBG2	3048
				HCG22	285834
				HCN1	348980
				HCN4	10021
				HEPACAM2	253012
				HEPACAM	220296
				HEPN1	641654
				HFE2	148738
				HFM1	164045
				HGD	3081
				HHATL	57467
				HIF3A	64344
				HLF	3131
				HMGCLL1	54511
				HMGCS2	3158
				HNF4G	3174
				HNMT	3176
				HOPX	84525
				HPGD	3248
				HPN	3249
				HPR	3250
				HPSE2	60495
				HP	3240
				HRASLS5	117245
				HRASLS	57110
				HRC	3270
				HS3ST2	9956
				HS3ST4	9951
				HS3ST5	222537
				HSD11B2	3291
				HSD17B13	345275
				HSD3B1	3283
				HSPB2	3316
				HSPB6	126393
				HSPB7	27129
				HSPB8	26353
				HTN1	3346
				HTN3	3347
				HTR2B	3357
				HTR3B	9177
				HYDIN	54768
				ICA1	3382
				ID4	3400
				IGDCC4	57722
				IGF1	3479
				IGFALS	3483
				IGFBP5	3488
				IGJ	3512
				IGSF10	285313
				IGSF22	283284
				IGSF5	150084
				IKZF2	22807
				IL12A	3592
				IL13	3596
				IL17B	27190
				IL17D	53342
				IL17F	112744
				IL17RD	54756
				IL17REL	400935
				IL19	29949
				IL1F6	27179
				IL22	50616
				IL26	55801
				IL34	146433
				IL6	3569
				INMT	11185
				IP6K3	117283
				IPW	3653
				IQCD	115811
				IQGAP2	10788
				IRS4	8471
				IRX6	79190
				ISL1	3670
				ITGA7	3679
				ITGB1BP2	26548
				ITGB1BP3	27231
				ITLN1	55600
				ITM2A	9452
				IYD	389434
				JPH1	56704
				JPH2	57158
				JSRP1	126306
				KATNAL2	83473
				KAZALD1	81621
				KBTBD10	10324
				KBTBD12	166348
				KBTBD13	390594
				KBTBD5	131377
				KCNA1	3736
				KCNA2	3737
				KCNA4	3739
				KCNA5	3741
				KCNA6	3742
				KCNA7	3743
				KCNAB1	7881
				KCNB1	3745
				KCNB2	9312
				KCNC1	3746
				KCNC2	3747
				KCNH6	81033
				KCNH8	131096
				KCNIP2	30819
				KCNJ11	3767
				KCNJ13	3769
				KCNJ16	3773
				KCNJ3	3760
				KCNK15	60598
				KCNQ1	3784
				KCNQ4	9132
				KCNRG	283518
				KCNT1	57582
				KCNT2	343450
				KCTD8	386617
				KEL	3792
				KERA	11081
				KHDRBS2	202559
				KIAA0408	9729
				KIAA1244	57221
				KIAA1324	57535
				KIAA1529	57653
				KIAA1683	80726
				KIAA2022	340533
				KIF19	124602
				KIRREL3	84623
				KIT	3815
				KLB	152831
				KLF15	28999
				KLHDC7A	127707
				KLHDC8A	55220
				KLHDC9	126823
				KLHL14	57565
				KLHL30	377007
				KLHL31	401265
				KLHL32	114792
				KLHL33	123103
				KLHL34	257240
				KLHL38	340359
				KLK13	26085
				KLK15	55554
				KLK1	3816
				KLRF1	51348
				KRT12	3859
				KRT13	3860
				KRT19	3880
				KRT20	54474
				KRT24	192666
				KRT25	147183
				KRT31	3881
				KRT32	3882
				KRT33A	3883
				KRT33B	3884
				KRT35	3886
				KRT36	8689
				KRT39	390792
				KRT3	3850
				KRT40	125115
				KRT4	3851
				KRT71	112802
				KRT76	51350
				KRT78	196374
				KRT7	3855
				KRT83	3889
				KRT84	3890
				KRT85	3891
				KRTAP1-1	81851
				KRTAP13-1	140258
				KRTAP13-2	337959
				KRTAP17-1	83902
				KRTAP3-1	83896
				KRTAP3-2	83897
				KRTAP3-3	85293
				KRTAP9-4	85280
				KRTAP9-8	83901
				KY	339855
				LACRT	90070
				LAMB4	22798
				LASS1	10715
				LBP	3929
				LBX1	10660
				LCN1	3933
				LCN6	158062
				LCN8	138307
				LDB3	11155
				LDHD	197257
				LDLRAD1	388633
				LDOC1	23641
				LECT1	11061
				LEFTY2	7044
				LGALS12	85329
				LGI1	9211
				LGI3	203190
				LGR6	59352
				LHFPL1	340596
				LIFR	3977
				LIMCH1	22998
				LIMS3	96626
				LINGO4	339398
				LIPE	3991
				LIPH	200879
				LMAN1L	79748
				LMCD1	29995
				LMO3	55885
				LMOD1	25802
				LMOD2	442721
				LMOD3	56203
				LMX1A	4009
				LNX1	84708
				LOC100124692	100124692
				LOC100128164	100128164
				LOC100128640	100128640
				LOC100130148	100130148
				LOC100133545	100133545
				LOC100133920	100133920
				LOC100144604	100144604
				LOC100190938	100190938
				LOC100192378	100192378
				LOC100287718	100287718
				LOC121838	121838
				LOC121952	121952
				LOC145837	145837
				LOC146336	146336
				LOC154822	154822
				LOC158696	158696
				LOC283856	283856
				LOC284100	284100
				LOC284233	284233
				LOC284276	284276
				LOC284379	284379
				LOC284578	284578
				LOC285419	285419
				LOC286002	286002
				LOC286367	286367
				LOC339240	339240
				LOC339524	339524
				LOC342346	342346
				LOC388242	388242
				LOC389033	389033
				LOC389332	389332
				LOC401431	401431
				LOC572558	572558
				LOC643008	643008
				LOC643763	643763
				LOC645752	645752
				LOC647309	647309
				LOC648740	648740
				LOC728606	728606
				LOC729467	729467
				LOC84931	84931
				LOC92973	92973
				LOC93432	93432
				LONRF2	164832
				LOXL4	84171
				LPA	4018
				LPIN1	23175
				LPL	4023
				LPO	4025
				LRFN2	57497
				LRIG1	26018
				LRMP	4033
				LRP1B	53353
				LRRC10B	390205
				LRRC14B	389257
				LRRC18	474354
				LRRC26	389816
				LRRC2	79442
				LRRC30	339291
				LRRC31	79782
				LRRC37A4	55073
				LRRC39	127495
				LRRC3B	116135
				LRRC43	254050
				LRRC4C	57689
				LRRC67	286187
				LRRC6	23639
				LRRIQ1	84125
				LRRK2	120892
				LRRN1	57633
				LRRN2	10446
				LRRN4CL	221091
				LRRTM1	347730
				LRRTM3	347731
				LRRTM4	80059
				LRTM1	57408
				LTC4S	4056
				LTF	4057
				LTK	4058
				LUZP2	338645
				LY6G6D	58530
				LYPD2	137797
				LYVE1	10894
				LYZ	4069
				MACC1	346389
				MAEL	84944
				MAGEE2	139599
				MAK	4117
				MAL	4118
				MAMDC2	256691
				MAML3	55534
				MAN1C1	57134
				MANSC1	54682
				MAOB	4129
				MAP1LC3C	440738
				MAP2K6	5608
				MAP3K15	389840
				MAP6	4135
				MAPK4	5596
				MAPK8IP1	9479
				MAPT	4137
				MAS1L	116511
				MATN4	8785
				MB	4151
				MC5R	4161
				MCF2L	23263
				MECOM	2122
				MEF2C	4208
				MEOX2	4223
				MESP1	55897
				MESTIT1	317751
				METTL7A	25840
				MFAP4	4239
				MFSD4	148808
				MFSD6L	162387
				MGC14436	84983
				MGC27382	149047
				MGP	4256
				MGST1	4257
				MIA	8190
				MIMT1	100073347
				MITF	4286
				MLANA	2315
				MLPH	79083
				MLXIPL	51085
				MMEL1	79258
				MMP27	64066
				MMRN1	22915
				MOGAT1	116255
				MORN5	254956
				MOSC2	54996
				MPO	4353
				MPPED2	744
				MPZ	4359
				MRAP2	112609
				MRAP	56246
				MRGPRE	116534
				MRO	83876
				MS4A8B	83661
				MSMB	4477
				MSTN	2660
				MT1A	4489
				MT1M	4499
				MT3	4504
				MTMR8	55613
				MTNR1A	4543
				MTTP	4547
				MUC13	56667
				MUC15	143662
				MUC16	94025
				MUC20	200958
				MUC21	394263
				MUC2	4583
				MUC4	4585
				MUC5B	727897
				MUC7	4589
				MUM1L1	139221
				MURC	347273
				MUSTN1	389125
				MYADML2	255275
				MYBPC1	4604
				MYBPC2	4606
				MYB	4602
				MYEF2	50804
				MYF6	4618
				MYH11	4629
				MYH13	8735
				MYH14	79784
				MYH15	22989
				MYH1	4619
				MYH2	4620
				MYH4	4622
				MYH6	4624
				MYH7B	57644
				MYH7	4625
				MYH8	4626
				MYL10	93408
				MYL1	4632
				MYL2	4633
				MYL3	4634
				MYLK2	85366
				MYLK3	91807
				MYLK4	340156
				MYLPF	29895
				MYO18B	84700
				MYO3A	53904
				MYO5C	55930
				MYOCD	93649
				MYOC	4653
				MYOD1	4654
				MYOG	4656
				MYOM1	8736
				MYOM2	9172
				MYOM3	127294
				MYOT	9499
				MYOZ1	58529
				MYOZ2	51778
				MYOZ3	91977
				MYPN	84665
				MYRIP	25924
				NAALADL2	254827
				NALCN	259232
				NAT2	10
				NAT8L	339983
				NBEA	26960
				NBLA00301	79804
				NCRNA00086	399668
				NCRNA00092	100188953
				NCRNA00093	100188954
				NDRG2	57447
				NDST3	9348
				NDST4	64579
				NEB	4703
				NEK10	152110
				NEK5	341676
				NELL1	4745
				NEU4	129807
				NEURL3	93082
				NEURL	9148
				NEXN	91624
				NFIX	4784
				NHLRC4	283948
				NIPSNAP3B	55335
				NKAPL	222698
				NKX2-3	159296
				NKX3-1	4824
				NKX6-2	84504
				NLGN1	22871
				NME5	8382
				NNAT	4826
				NOL4	8715
				NOS1	4842
				NOS2	4843
				NOSTRIN	115677
				NOVA1	4857
				NOX1	27035
				NPAS3	64067
				NPC1L1	29881
				NPPC	4880
				NPY1R	4886
				NPY2R	4887
				NPY5R	4889
				NPY6R	4888
				NPY	4852
				NR1H4	9971
				NR3C2	4306
				NR4A1	3164
				NR4A2	4929
				NR4A3	8013
				NRAP	4892
				NRG2	9542
				NRG3	10718
				NRK	203447
				NRXN1	9378
				NRXN3	9369
				NSUN7	79730
				NT5C1A	84618
				NTF3	4908
				NTRK2	4915
				NTRK3	4916
				NTS	4922
				NUCB2	4925
				NWD1	284434
				NXPH3	11248
				OBSCN	84033
				OCA2	4948
				ODAM	54959
				ODF4	146852
				OGN	4969
				OLFM4	10562
				OLIG1	116448
				OR13A1	79290
				OR7E37P	26636
				OSR1	130497
				OSTBETA	123264
				OTC	5009
				OTOP1	133060
				OTX2	5015
				OXER1	165140
				OXGR1	27199
				P2RX2	22953
				P2RX6	9127
				P4HTM	54681
				PABPC1L2A	340529
				PABPC1L2B	645974
				PACRG	135138
				PADI1	29943
				PADI2	11240
				PAIP2B	400961
				PAK3	5063
				PAK7	57144
				PALM	5064
				PAQR8	85315
				PAQR9	344838
				PAR-SN	347746
				PAR5	8123
				PARK2	5071
				PARM1	25849
				PART1	25859
				PAX1	5075
				PAX7	5081
				PAX9	5083
				PBX1	5087
				PCDH11X	27328
				PCDH19	57526
				PCDH20	64881
				PCDH8	5100
				PCDHA10	56139
				PCDHA11	56138
				PCDHA12	56137
				PCDHA13	56136
				PCDHA3	56145
				PCDHA4	56144
				PCDHA6	56142
				PCDHAC1	56135
				PCDHAC2	56134
				PCDP1	200373
				PCK1	5105
				PCOLCE2	26577
				PCP4L1	654790
				PCP4	5121
				PCSK2	5126
				PDE11A	50940
				PDE1A	5136
				PDE4C	5143
				PDE4DIP	9659
				PDE6A	5145
				PDE6B	5158
				PDE8B	8622
				PDGFD	80310
				PDK4	5166
				PDLIM3	27295
				PDZRN4	29951
				PEBP4	157310
				PEG3AS	100169890
				PEG3	5178
				PFKFB1	5207
				PFKM	5213
				PGAM2	5224
				PGM5P2	595135
				PGM5	5239
				PGPEP1L	145814
				PGR	5241
				PHKG1	5260
				PHYHD1	254295
				PHYHIP	9796
				PHYH	5264
				PI16	221476
				PIGR	5284
				PIP5K1B	8395
				PIP	5304
				PIRT	644139
				PITX3	5309
				PKDCC	91461
				PKHD1L1	93035
				PKIA	5569
				PKNOX2	63876
				PLA2G16	11145
				PLA2G2A	5320
				PLA2G4C	8605
				PLAC8	51316
				PLAC9	219348
				PLCB4	5332
				PLCE1	51196
				PLCH1	23007
				PLCL1	5334
				PLCXD3	345557
				PLD5	200150
				PLEKHA6	22874
				PLEKHA7	144100
				PLEKHB1	58473
				PLEKHG7	440107
				PLIN1	5346
				PLIN4	729359
				PLIN5	440503
				PLLP	51090
				PLN	5350
				PLP1	5354
				PLUNC	51297
				PMP2	5375
				PNMT	5409
				PNPLA7	375775
				PODN	127435
				PON3	5446
				POPDC2	64091
				PP14571	100130449
				PPAP2B	8613
				PPAPDC3	84814
				PPARGC1A	10891
				PPARG	5468
				PPIL6	285755
				PPL	5493
				PPM1E	22843
				PPM1H	57460
				PPM1L	151742
				PPP1R12B	4660
				PPP1R1A	5502
				PPP1R1B	84152
				PPP1R3A	5506
				PPP1R3C	5507
				PPP1R9A	55607
				PRB1	5542
				PRB2	653247
				PRB3	5544
				PRB4	5545
				PRELP	5549
				PRG4	10216
				PRH1	5554
				PRH2	5555
				PRKAA2	5563
				PRKAG3	53632
				PRKAR2B	5577
				PROK1	84432
				PROKR1	10887
				PROKR2	128674
				PROL1	58503
				PROM1	8842
				PRPH2	5961
				PRR15L	79170
				PRR15	222171
				PRR18	285800
				PRR4	11272
				PRRG3	79057
				PRRT3	285368
				PRSS27	83886
				PRSS33	260429
				PRSS35	167681
				PRSS41	360226
				PRSS45	377047
				PRUNE2	158471
				PSCA	8000
				PSD2	84249
				PTCH2	8643
				PTCHD1	139411
				PTCHD3	374308
				PTGDS	5730
				PTGFR	5737
				PTGIS	5740
				PTN	5764
				PTP4A3	11156
				PTPN5	84867
				PTPRN2	5799
				PTPRQ	374462
				PTPRT	11122
				PTX3	5806
				PYGM	5837
				PYGO1	26108
				RAB17	64284
				RAB3C	115827
				RAB9B	51209
				RAI2	10742
				RALYL	138046
				RANBP3L	202151
				RAPSN	5913
				RARB	5915
				RARRES1	5918
				RASD1	51655
				RBM20	282996
				RBM24	221662
				RBP4	5950
				RBP5	83758
				RBP7	116362
				RCAN2	10231
				RELN	5649
				REN	5972
				RERGL	79785
				RERG	85004
				RGL3	57139
				RGMA	56963
				RGN	9104
				RGR	5995
				RGS22	26166
				RGS7BP	401190
				RGS9BP	388531
				RHAG	6005
				RHBG	57127
				RHCG	51458
				RHD	6007
				RIC3	79608
				RIMKLA	284716
				RIMS1	22999
				RIMS4	140730
				RMST	196475
				RNASE4	6038
				RNF150	57484
				RNF157	114804
				RNF180	285671
				RNF182	221687
				RNF183	138065
				ROBO2	6092
				ROPN1B	152015
				ROPN1L	83853
				ROPN1	54763
				RORC	6097
				RPL3L	6123
				RPRML	388394
				RPRM	56475
				RPS6KA6	27330
				RPTN	126638
				RRAGD	58528
				RSPH1	89765
				RSPH4A	345895
				RSPO1	284654
				RSPO3	84870
				RTDR1	27156
				RYR1	6261
				S100A1	6271
				SAA2	6289
				SAA4	6291
				SAMD13	148418
				SAMD5	389432
				SARM1	23098
				SASH1	23328
				SATB1	6304
				SBK1	388228
				SBK2	646643
				SCARA3	51435
				SCARA5	286133
				SCEL	8796
				SCG3	29106
				SCGB1A1	7356
				SCGB1D2	10647
				SCGB2A1	4246
				SCGB2A2	4250
				SCGB3A1	92304
				SCGB3A2	117156
				SCGN	10590
				SCIN	85477
				SCN11A	11280
				SCN1B	6324
				SCN2B	6327
				SCN4A	6329
				SCN7A	6332
				SCNN1A	6337
				SCNN1B	6338
				SCRG1	11341
				SCUBE1	80274
				SDPR	8436
				SEC14L5	9717
				SELENBP1	8991
				SELE	6401
				SEMA3E	9723
				SEMA3G	56920
				SEMA6C	10500
				SEMG1	6406
				SERPINA11	256394
				SERPINA3	12
				SERPINA5	5104
				SERPINB11	89778
				SERPINI2	5276
				SEZ6L	23544
				SFRP5	6425
				SFTA2	389376
				SGCA	6442
				SGCD	6444
				SGCG	6445
				SGEF	26084
				SGSM1	129049
				SH2D1B	117157
				SH3BGRL2	83699
				SH3BGR	6450
				SH3GL2	6456
				SHH	6469
				SHISA3	152573
				SHISA4	149345
				SHISA6	388336
				SHISA9	729993
				SHOX	6473
				SHROOM3	57619
				SIAH3	283514
				SILV	6490
				SIM1	6492
				SIM2	6493
				SIX1	6495
				SLAIN1	122060
				SLC10A1	6554
				SLC10A5	347051
				SLC13A2	9058
				SLC13A4	26266
				SLC14A1	6563
				SLC14A2	8170
				SLC15A2	6565
				SLC16A11	162515
				SLC16A14	151473
				SLC16A4	9122
				SLC16A6	9120
				SLC16A7	9194
				SLC19A3	80704
				SLC1A1	6505
				SLC1A2	6506
				SLC1A7	6512
				SLC22A16	85413
				SLC24A5	283652
				SLC25A21	89874
				SLC25A23	79085
				SLC25A34	284723
				SLC25A4	291
				SLC26A2	1836
				SLC26A4	5172
				SLC26A5	375611
				SLC26A9	115019
				SLC27A2	11001
				SLC27A6	28965
				SLC28A1	9154
				SLC29A2	3177
				SLC2A10	81031
				SLC2A4	6517
				SLC30A2	7780
				SLC34A2	10568
				SLC35F1	222553
				SLC36A2	153201
				SLC37A1	54020
				SLC38A3	10991
				SLC44A4	80736
				SLC45A2	51151
				SLC46A2	57864
				SLC47A1	55244
				SLC4A4	8671
				SLC5A5	6528
				SLC5A7	60482
				SLC5A8	160728
				SLC6A1	6529
				SLC6A4	6532
				SLC7A10	56301
				SLC7A14	57709
				SLC7A2	6542
				SLC7A3	84889
				SLC8A3	6547
				SLC9A2	6549
				SLC9A3	6550
				SLC9A4	389015
				SLCO4C1	353189
				SLCO5A1	81796
				SLIT2	9353
				SLITRK3	22865
				SLITRK4	139065
				SLITRK5	26050
				SLN	6588
				SMAD9	4093
				SMARCD3	6604
				SMOC2	64094
				SMPX	23676
				SMR3A	26952
				SMR3B	10879
				SMTNL1	219537
				SMTNL2	342527
				SMYD1	150572
				SNAP91	9892
				SNED1	25992
				SNORD116-20	100033431
				SNORD116-4	100033416
				SNRPN	6638
				SNTB1	6641
				SNTG2	54221
				SNTN	132203
				SNX31	169166
				SOBP	55084
				SOD3	6649
				SORBS1	10580
				SORBS2	8470
				SORCS1	114815
				SORCS3	22986
				SOX10	6663
				SOX17	64321
				SOX21	11166
				SOX5	6660
				SOX8	30812
				SPAG6	9576
				SPAG8	26206
				SPARCL1	8404
				SPATA18	132671
				SPATA4	132851
				SPATA6	54558
				SPDEF	25803
				SPEF2	79925
				SPEG	10290
				SPHKAP	80309
				SPIC	121599
				SPINK5	11005
				SPINK8	646424
				SPINK9	643394
				SPNS3	201305
				SPOCK3	50859
				SPRR3	6707
				SPTBN4	57731
				SPTB	6710
				SRD5A2	6716
				SRL	6345
				SRPK3	26576
				SSTR1	6751
				ST6GAL2	84620
				ST6GALNAC1	55808
				ST8SIA5	29906
				STAB2	55576
				STAC2	342667
				STAC3	246329
				STATH	6779
				STBD1	8987
				STK32A	202374
				STK33	65975
				STMN2	11075
				STOML3	161003
				STOX1	219736
				STXBP6	29091
				SULT1C2	6819
				SUSD4	55061
				SV2B	9899
				SVIL	6840
				SVIP	258010
				SVOPL	136306
				SVOP	55530
				SYDE2	84144
				SYN2	6854
				SYNGR1	9145
				SYNM	23336
				SYNPO2L	79933
				SYNPO2	171024
				SYNPR	132204
				SYPL2	284612
				SYT10	341359
				SYT4	6860
				SYT8	90019
				SYT9	143425
				SYTL4	94121
				SYTL5	94122
				TAAR1	134864
				TAC1	6863
				TACR1	6869
				TBL1Y	90665
				TBX10	347853
				TBX15	6913
				TCAP	8557
				TCEA3	6920
				TCEAL2	140597
				TCEAL7	56849
				TCF21	6943
				TCHH	7062
				TCN1	6947
				TCTE1	202500
				TDGF1	6997
				TDGF3	6998
				TDRD12	91646
				TDRG1	732253
				TECRL	253017
				TEKT1	83659
				TEKT3	64518
				TESC	54997
				TFAP2B	7021
				TFF1	7031
				TFF2	7032
				TFF3	7033
				TF	7018
				TGFBR3	7049
				TGM3	7053
				TGM7	116179
				THBS4	7060
				THRSP	7069
				THSD7B	80731
				TIGD4	201798
				TIMD4	91937
				TIMP4	7079
				TJP3	27134
				TLE2	7089
				TLE6	79816
				TLX1NB	100038246
				TLX1	3195
				TMC2	117532
				TMC4	147798
				TMC5	79838
				TMCO5A	145942
				TMEFF2	23671
				TMEM100	55273
				TMEM108	66000
				TMEM132C	92293
				TMEM139	135932
				TMEM143	55260
				TMEM146	257062
				TMEM150C	441027
				TMEM170B	100113407
				TMEM178	130733
				TMEM182	130827
				TMEM190	147744
				TMEM200C	645369
				TMEM211	255349
				TMEM212	389177
				TMEM213	155006
				TMEM220	388335
				TMEM229A	730130
				TMEM231	79583
				TMEM232	642987
				TMEM233	387890
				TMEM35	59353
				TMEM38A	79041
				TMEM52	339456
				TMEM56	148534
				TMEM61	199964
				TMEM71	137835
				TMOD1	7111
				TMOD4	29765
				TMPRSS11A	339967
				TMPRSS11BNL	401136
				TMPRSS11B	132724
				TMPRSS2	7113
				TMPRSS3	64699
				TMPRSS5	80975
				TMSB4Y	9087
				TNFRSF11A	8792
				TNFRSF19	55504
				TNFSF15	9966
				TNMD	64102
				TNNC1	7134
				TNNC2	7125
				TNNI1	7135
				TNNI2	7136
				TNNT1	7138
				TNNT3	7140
				TNS1	7145
				TNXB	7148
				TOX3	27324
				TPM2	7169
				TPO	7173
				TPPP2	122664
				TPRG1	285386
				TRDN	10345
				TREH	11181
				TRH	7200
				TRIL	9865
				TRIM2	23321
				TRIM31	11074
				TRIM54	57159
				TRIM55	84675
				TRIM63	84676
				TRIM72	493829
				TRNP1	388610
				TRPM1	4308
				TRPM3	80036
				TRPV6	55503
				TSPAN12	23554
				TSPAN19	144448
				TSPAN1	10103
				TSPAN8	7103
				TTC18	118491
				TTC21A	199223
				TTC23L	153657
				TTC36	143941
				TTN	7273
				TTPA	7274
				TTR	7276
				TTTY14	83869
				TTYH1	57348
				TUBA8	51807
				TUB	7275
				TUSC5	286753
				TXLNB	167838
				TYRP1	7306
				TYR	7299
				UBXN10	127733
				UCP3	7352
				UGT1A10	54575
				UGT1A6	54578
				UGT1A7	54577
				UGT1A8	54576
				UGT1A9	54600
				UGT2A1	10941
				UGT2B28	54490
				UGT2B7	7364
				UGT3A1	133688
				UMODL1	89766
				UNC13C	440279
				UNC45B	146862
				UNC5D	137970
				UOX	391051
				UPF0639	400224
				UPK1A	11045
				UPK1B	7348
				UPK3A	7380
				UPK3B	80761
				USH1C	10083
				USH2A	7399
				USP13	8975
				VGLL2	245806
				VIPR2	7434
				VIP	7432
				VIT	5212
				VSIG2	23584
				VSX1	30813
				VTCN1	79679
				VWA2	340706
				VWA3A	146177
				VWA3B	200403
				VWA5B1	127731
				VWC2	375567
				VWCE	220001
				VWDE	221806
				WBSCR17	64409
				WBSCR26	171022
				WDR17	116966
				WDR38	401551
				WDR49	151790
				WDR69	164781
				WDR93	56964
				WFDC2	10406
				WFDC6	140870
				WFIKKN2	124857
				WIF1	11197
				WISP2	8839
				WNK2	65268
				WNK4	65266
				WNT8B	7479
				WSCD1	23302
				XIRP1	165904
				XIRP2	129446
				XKR4	114786
				XPNPEP2	7512
				YIPF7	285525
				YSK4	80122
				ZBBX	79740
				ZBED3	84327
				ZBTB16	7704
				ZBTB7C	201501
				ZCWPW2	152098
				ZDHHC15	158866
				ZDHHC22	283576
				ZDHHC2	51201
				ZFP106	64397
				ZFP2	80108
				ZFPM2	23414
				ZG16B	124220
				ZIM2	23619
				ZMAT1	84460
				ZMYND10	51364
				ZMYND12	84217
				ZNF135	7694
				ZNF157	7712
				ZNF385D	79750
				ZNF396	252884
				ZNF415	55786
				ZNF418	147686
[truncated: 19 more rows]

## Sheet: classicalVSnormal
UP				DOWN
gene_name	entrezID			gene_name	entrezID
A4GNT	51146			A2BP1	54715
AAA1	404744			A2ML1	144568
ABCA4	24			ABCA8	10351
ABCC1	4363			ABCA9	10350
ABCC2	1244			ABCB11	8647
ABCC5	10057			ABCB4	5244
ABCG8	64241			ABCC12	94160
ACCN4	55515			ABCC6	368
ACPT	93650			ABCC9	10060
ACTL8	81569			ABCD2	225
ADAM12	8038			ABI3BP	25890
ADAM23	8745			ABLIM2	84448
ADAMTS12	81792			ABLIM3	22885
ADAMTS20	80070			ABRA	137735
ADAMTS2	9509			ACACB	32
ADCY10	55811			ACADL	33
ADD2	119			ACER1	125981
ADRA2B	151			ACHE	43
AFF2	2334			ACOT6	641372
AFP	174			ACOX2	8309
AHSG	197			ACPP	55
AIM2	9447			ACSM1	116285
AKR1C1	1645			ACSM2A	123876
AKR1C2	1646			ACSM3	6296
AKR1C3	8644			ACSM5	54988
AKR1CL1	340811			ACTA1	58
AKR1E2	83592			ACTG2	72
ALG1L	200810			ACTN2	88
ALOX12P2	245			ACTN3	89
ALPPL2	251			ADAMTS19	171019
ALPP	250			ADAMTS8	11095
ALS2CR11	151254			ADARB2	105
AMAC1L2	83650			ADCY2	108
AMAC1	146861			ADCYAP1R1	117
AMDHD1	144193			ADH1A	124
AMH	268			ADH1B	125
AMIGO2	347902			ADH4	127
AMTN	401138			ADHFE1	137872
ANKLE1	126549			ADIPOQ	9370
ANKRD34B	340120			ADPRHL1	113622
ANXA10	11199			ADRA1A	148
APBA2	321			ADSSL1	122622
APC2	10297			AGBL1	123624
ARTN	9048			AGFG2	3268
ASNS	440			AGR2	10551
ASPN	54829			AGR3	155465
ATOH7	220202			AGTR1	185
ATP4A	495			AGTR2	186
ATP8B3	148229			AGXT2L1	64850
B4GALNT1	2583			AHSP	51327
B4GALNT2	124872			AIF1L	83543
B4GALNT4	338707			AKAP14	158798
BAALC	79870			AKAP6	9472
BAGE	574			ALDH1A2	8854
BARX1	56033			ALDH1A3	220
BCAT1	586			ALDH1L1	10840
BCHE	590			ALDH3B1	221
BCL8	606			ALPK2	115701
BEND4	389206			ALPK3	57538
BEST2	54831			AMOT	154796
BHMT	635			AMPD1	270
BIRC5	332			AMY1A	276
BMP8A	353500			AMY2A	279
BRDT	676			AMY2B	280
BRSK2	9024			ANGPT4	51378
BTBD16	118663			ANGPTL1	9068
C10orf91	170393			ANGPTL5	253935
C11orf41	25758			ANGPTL7	10218
C11orf86	254439			ANK1	286
C11orf87	399947			ANK2	287
C12orf27	283460			ANKRD1	27063
C12orf53	196500			ANKRD23	200539
C14orf34	645687			ANKRD2	26287
C15orf55	256646			ANKRD31	256006
C16orf59	80178			ANKRD35	148741
C16orf73	254528			ANKRD55	79722
C16orf90	646174			ANKS1B	56899
C17orf82	388407			ANO5	203859
C17orf93	360205			ANXA1	301
C18orf2	56651			ANXA9	8416
C19orf77	284422			AOC3	8639
C1QL1	10882			AOX1	316
C1QL4	338761			APOBEC2	10930
C1orf125	126859			APOBEC4	403314
C1orf61	10485			APOD	347
C20orf103	24141			APOF	319
C20orf201	198437			APOL5	80831
C21orf90	114043			AQP1	358
C2CD4C	126567			AQP3	360
C2orf48	348738			AQP4	361
C2orf65	130951			AQP5	362
C3orf50	93556			AQP7P1	375719
C3orf65	646600			AQP7P3	441432
C3orf72	401089			AQP7	364
C4orf17	84103			ARHGAP20	57569
C4orf26	152816			ARHGAP36	158763
C4orf51	646603			ARHGAP6	395
C5orf60	285679			ARHGEF10L	55160
C6orf10	10665			ARMC3	219681
C6orf147	387097			ARPP21	10777
C6orf15	29113			ARSF	416
C6orf223	221416			ARSH	347527
C8ORFK29	340393			ART1	417
C8orf12	83656			ART3	419
C9orf173	441476			ART4	420
C9orf4	23732			ARX	170302
C9orf53	51198			AR	367
CA9	768			ASB10	136371
CABP1	9478			ASB11	140456
CABYR	26256			ASB12	142689
CACNA1B	774			ASB14	142686
CACNG5	27091			ASB15	142685
CAGE1	285782			ASB16	92591
CALB1	793			ASB18	401036
CALHM1	255022			ASB2	51676
CAMK2N2	94032			ASB4	51666
CBLN2	147381			ASB5	140458
CBS	875			ASCL3	56676
CBX2	84733			ASPA	443
CCDC144NL	339184			ASPG	374569
CCDC150	284992			ATOH8	84913
CCDC154	645811			ATP10B	23120
CCDC155	147872			ATP12A	479
CCDC38	120935			ATP13A4	84239
CCKBR	887			ATP1A2	477
CCL11	6356			ATP1B4	23439
CCL26	10344			ATP2A1	487
CCNA1	8900			ATP2A3	489
CDC45	8318			ATP2B2	491
CDC6	990			ATP6V0A4	50617
CDCA3	83461			ATP6V1B1	525
CDCA5	113130			AVPR2	554
CDH11	1009			AZGP1	563
CDH24	64403			AZU1	566
CDH4	1002			B3GALT1	8708
CDK5R2	8941			B3GALT5	10317
CDKN2A	1029			B3GNT6	192134
CDKN2BAS	100048912			BAI3	577
CDX1	1044			BARX2	8538
CDX2	1045			BCAS1	8537
CEBPE	1053			BCL2L15	440603
CELP	1057			BEST3	144453
CELSR3	1951			BHMT2	23743
CEP55	55165			BIN1	274
CES1	1066			BLNK	29760
CES4	51716			BMP3	651
CGB1	114335			BNIPL	149428
CGB2	114336			BOC	91653
CGB5	93659			BOLL	66037
CGB8	94115			BPIL1	80341
CGB	1082			BPIL2	254240
CHAT	1103			BPIL3	128859
CHIT1	1118			BSND	7809
CHRM5	1133			C10orf107	219621
CHRNB4	1143			C10orf108	414235
CHST2	9435			C10orf129	142827
CHST7	56548			C10orf71	118461
CILP2	148113			C10orf81	79949
CLDN14	23562			C10orf93	255352
CLDN18	51208			C12orf39	80763
CLDN19	149461			C12orf74	338809
CLDN20	49861			C13orf26	122046
CLDN6	9074			C13orf30	144809
CLEC12A	160364			C13orf39	196541
CLEC2L	154790			C14orf180	400258
CNGB1	1258			C14orf39	317761
CNGB3	54714			C14orf50	145376
CNIH3	149111			C15orf48	84419
CNPY1	285888			C15orf52	388115
CNTD2	79935			C15orf62	643338
CNTN5	53942			C16orf89	146556
CNTNAP2	26047			C18orf16	147429
CNTNAP5	129684			C18orf26	284254
COCH	1690			C18orf34	374864
COL10A1	1300			C1QTNF7	114905
COL11A1	1301			C1orf105	92346
COL12A1	1303			C1orf116	79098
COL1A1	1277			C1orf126	200197
COL22A1	169044			C1orf127	148345
COL2A1	1280			C1orf130	400746
COL4A1	1282			C1orf158	93190
COL4A5	1287			C1orf161	126868
COL4A6	1288			C1orf168	199920
COL5A1	1289			C1orf170	84808
COL5A2	1290			C1orf173	127254
COL7A1	1294			C1orf177	163747
COLEC10	10584			C1orf189	388701
COLEC11	78989			C1orf194	127003
COX7B2	170712			C1orf230	284485
CPA2	1358			C1orf87	127795
CPA6	57094			C1orf88	128344
CPLX2	10814			C1orf92	149499
CPN1	1369			C20orf114	92747
CPNE7	27132			C20orf166	128826
CREG2	200407			C20orf185	359710
CRX	1406			C20orf200	253868
CRYAA	1409			C20orf26	26074
CRYBA2	1412			C20orf56	140828
CRYBB3	1417			C20orf70	140683
CRYGC	1420			C20orf85	128602
CSAG1	158511			C21orf121	150142
CSAG2	728461			C21orf15	54094
CSAG3	389903			C21orf34	388815
CSF2	1437			C21orf7	56911
CSMD2	114784			C21orf81	391267
CSMD3	114788			C2CD4B	388125
CSTL1	128817			C2orf40	84417
CT45A1	541466			C2orf50	130813
CT45A2	728911			C2orf54	79919
CT45A3	441519			C2orf55	343990
CT45A4	441520			C2orf88	84281
CT45A5	441521			C3orf43	255798
CT45A6	541465			C3orf45	132228
CT62	196993			C3	718
CTAG1B	1485			C4A	720
CTAG2	30848			C4BPB	725
CTHRC1	115908			C4orf19	55286
CTRB2	440387			C4orf31	79625
CYP26A1	1592			C4orf35	85438
CYP26C1	340665			C4orf40	401137
CYP4F11	57834			C4orf7	260436
CYP4F3	4051			C5orf27	202299
DCC	1630			C5orf46	389336
DDC	1644			C5orf4	10826
DDIT3	1649			C6orf103	79747
DEC1	50514			C6orf118	168090
DEFB126	81623			C6orf124	653483
DGCR9	25787			C6orf142	90523
DGKG	1608			C6orf155	79940
DGKI	9162			C6orf176	90632
DHX40P1	653645			C6orf195	154386
DIRAS2	54769			C6orf217	100131814
DIRC1	116093			C6orf58	352999
DIRC3	729582			C6orf94	153918
DKFZP434L187	26082			C6	729
DKFZp686A1627	266695			C7orf53	286006
DLEC1	9940			C7	730
DLL3	10683			C8orf22	492307
DLX1	1745			C8orf79	57604
DLX2	1746			C9orf128	392307
DLX6AS	285987			C9orf135	138255
DLX6	1750			C9orf152	401546
DMP1	1758			C9orf169	375791
DMRT1	1761			C9orf66	157983
DMRTA2	63950			CA10	56934
DNAH14	127602			CA3	761
DNAH17	8632			CA4	762
DNAJB3	414061			CA6	765
DNMT3B	1789			CAB39L	81617
DOC2A	8448			CABC1	56997
DPF1	8193			CACNA1S	779
DPPA2	151871			CACNB1	782
DPY19L2P1	554236			CACNG1	786
DRD4	1815			CACNG6	59285
DRD5	1816			CADM2	253559
DSCAM	1826			CADM3	57863
DSG4	147409			CALML6	163688
DUSP5P	574029			CAMK2A	815
DUSP9	1852			CAMK2B	816
DVWA	344875			CAND2	23066
E2F1	1869			CAP2	10486
E2F7	144455			CAPN14	440854
EIF5A2	56648			CAPN3	825
ELFN1	392617			CAPN5	726
EME1	146956			CAPN6	827
EMID2	136227			CAPN9	10753
EMX1	2016			CAPSL	133690
EN1	2019			CARNS1	57571
EN2	2020			CASC1	55259
ENO2	2026			CASQ1	844
EPCAM	4072			CASQ2	845
EPYC	1833			CAV3	859
ERAS	3266			CCBP2	1238
ESPNL	339768			CCDC108	255101
EXD1	161829			CCDC129	223075
EXO1	9156			CCDC135	84229
F2RL2	2151			CCDC141	285025
F2	2147			CCDC158	339965
FADS1	3992			CCDC160	347475
FAM106C	100129396			CCDC33	80125
FAM123A	219287			CCDC37	348807
FAM132A	388581			CCDC60	160777
FAM133A	286499			CCDC64B	146439
FAM138F	641702			CCDC69	26112
FAM22F	54754			CCL14	6358
FAM64A	54478			CCL16	6360
FAM69C	125704			CCL19	6363
FAM71E2	284418			CCL21	6366
FAM71F1	84691			CCL23	6368
FAM75A2	642265			CCL28	56477
FAM90A7	441317			CCL2	6347
FBN2	2201			CD1C	911
FBXL21	26223			CD1E	913
FBXO43	286151			CD200R1	131450
FEZF1	389549			CD207	50489
FGA	2243			CD24	100133941
FGF17	8822			CD300LG	146894
FGF19	9965			CD40LG	959
FGF3	2248			CDH10	1008
FGF8	2253			CDH15	1013
FGFBP2	83888			CDH20	28316
FGG	2266			CDHR4	389118
FIBCD1	84929			CDNF	441549
FKBP10	60681			CEACAM1	634
FKBP9L	360132			CEACAM5	1048
FLJ33360	401172			CEACAM6	4680
FLJ36000	284124			CEACAM7	1087
FOLR3	2352			CFD	1675
FOXA2	3170			CFL2	1073
FOXE3	2301			CFP	5199
FOXH1	8928			CFTR	1080
FOXI3	344167			CGNL1	84952
FOXL1	2300			CHAD	1101
FOXL2	668			CHI3L2	1117
FOXM1	2305			CHRDL1	91851
FOXS1	2307			CHRDL2	25884
FREM2	341640			CHRM1	1128
FRG2B	441581			CHRNA10	57053
FRG2C	100288801			CHRNA1	1134
FSD1	79187			CHRND	1144
FSTL5	56884			CHRNG	1146
FST	10468			CHST4	10164
FTCD	10841			CHST9	83539
FZD2	2535			CIDEA	1149
GABRA5	2558			CIDEC	63924
GABRG2	2566			CILP	8483
GABRG3	2567			CKMT2	1160
GAD1	2571			CKM	1158
GAGE12D	100132399			CLCA3P	9629
GAGE12J	729396			CLCA4	22802
GAGE2A	729447			CLCN1	1180
GAGE2D	729408			CLCN4	1183
GAGE4	2576			CLCNKA	1187
GALNT8	26290			CLCNKB	1188
GAST	2520			CLDN10	9071
GATA4	2626			CLDN11	5010
GBX2	2637			CLDN17	26285
GCK	2645			CLDN23	137075
GDPD2	54857			CLDN3	1365
GDPD4	220032			CLEC10A	10462
GFRA3	2676			CLEC3B	7123
GHRH	2691			CLEC4F	165530
GJB7	375519			CLEC4GP1	440508
GJC1	10052			CLEC4G	339390
GLI1	2735			CLIC3	9022
GLI2	2736			CLIC5	53405
GLRA3	8001			CLUL1	27098
GNGT1	2792			CLU	1191
GOLGA8C	729786			CLVS2	134829
GOLGA8DP	100132979			CMA1	1215
GOLGA8G	283768			CMAH	8418
GPC2	221914			CMYA5	202333
GPC3	2719			CNFN	84518
GPNMB	10457			CNGA3	1261
GPR144	347088			CNTFR	1271
GPR149	344758			COBL	23242
GPR150	285601			COL19A1	1310
GPR158	57512			COL25A1	84570
GPR161	23432			COL6A6	131873
GPR176	11245			COQ10A	93058
GPR19	2842			CORO6	84940
GPR50	9248			COX6A2	1339
GPRC5D	55507			COX7A1	1346
GPX2	2877			CPB1	1360
GRIN2D	2906			CPEB3	22849
GRK7	131890			CPEB4	80315
GRM1	2911			CRAT	1384
GRPR	2925			CRCT1	54544
GRP	2922			CRISP2	7180
GSTM1	2944			CRISP3	10321
GSTM2P1	442245			CRNN	49860
GSTM3	2947			CRTAC1	55118
GTSF1	121355			CRYAB	1410
GUCA1C	9626			CRYM	1428
GUCY1B2	2974			CSN2	1447
GUCY2E	390226			CSN3	1448
H2BFM	286436			CSRNP1	64651
H2BFWT	158983			CSRP3	8048
HAP1	9001			CST2	1470
HAPLN1	1404			CST4	1472
HBE1	3046			CST5	1473
HBQ1	3049			CSTA	1475
HES7	84667			CSTB	1476
HESRG	790952			CTNNA2	1496
HEY1	23462			CTNNA3	29119
HGFAC	3083			CTNND2	1501
HHIPL2	79802			CTSG	1511
HHLA1	10086			CWH43	80157
HIST1H1D	3007			CX3CR1	1524
HIST1H1E	3008			CXCL12	6387
HIST1H1T	3010			CXCL17	284340
HIST1H2BI	8346			CXCL2	2920
HIST1H2BM	8342			CXCR2	3579
HIST1H2BO	8348			CXorf64	100130613
HIST1H3B	8358			CYMP	643160
HIST1H3G	8355			CYP11A1	1583
HIST1H3H	8357			CYP1A2	1544
HIST1H4B	8366			CYP21A2	1589
HIST1H4I	8294			CYP2A13	1553
HIST2H3C	126961			CYP2B7P1	1556
HKDC1	80201			CYP2E1	1571
HMGA2	8091			CYP2F1	1572
HMX1	3166			CYP2J2	1573
HMX2	3167			CYP3A4	1576
HNF4A	3172			CYP3A5	1577
HOTAIR	100124700			CYP4B1	1580
HOXA10	3206			CYP4F12	66002
HOXA11AS	221883			CYP4X1	260293
HOXA11	3207			CYP4Z1	199974
HOXA13	3209			CYP4Z2P	163720
HOXA9	3205			CYP8B1	1582
HOXB13	10481			CYSLTR1	10800
HOXB7	3217			DARC	2532
HOXB8	3218			DBC1	1620
HOXB9	3219			DCDC2B	149069
HOXC10	3226			DCT	1638
HOXC11	3227			DDIT4L	115265
HOXC12	3228			DDO	8528
HOXC13	3229			DEFB1	1672
HOXC4	3221			DEFB4A	1673
HOXC5	3222			DEPDC6	64798
HOXC6	3223			DES	1674
HOXC8	3224			DGAT2	84649
HOXC9	3225			DHH	50846
HOXD10	3236			DHRS7C	201140
HOXD11	3237			DIO1	1733
HOXD12	3238			DIRAS1	148252
HOXD13	3239			DKK4	27121
HOXD1	3231			DLG2	1740
HOXD4	3233			DLK1	8788
HRNBP3	146713			DMBT1	1755
HSD17B3	3293			DMD	1756
HSD17B6	8630			DMGDH	29958
HSF2BP	11077			DNAH7	56171
HTR1D	3352			DNAI1	27019
HTR2C	3358			DNALI1	7802
HTR3E	285242			DNASE1L3	1776
HTRA4	203100			DNASE2B	58511
IAPP	3375			DNER	92737
IBSP	3381			DOK5	55816
ICAM5	7087			DPCR1	135656
IFI6	2537			DPF3	8110
IGF2BP1	10642			DPP6	1804
IGF2BP2	10644			DPT	1805
IGF2BP3	10643			DRD1	1812
IGFBP1	3484			DSCR8	84677
IGFBPL1	347252			DTNA	1837
IGFL3	388555			DUOX1	53905
IL11	3589			DUOX2	50506
IL24	11009			DUOXA2	405753
IL25	64806			DUPD1	338599
IL29	282618			DUSP13	51207
IL31	386653			DUSP1	1843
INA	9118			DUSP26	78986
INHBA	3624			DUSP27	92235
IRS4	8471			DUSP5	1847
ISG15	9636			DYSFIP1	116729
ITGA11	22801			EBF2	64641
ITPKA	3706			ECM1	1893
JAKMIP2	9832			EDA2R	60401
JAKMIP3	282973			EDN3	1908
JPH3	57338			EEF1A2	1917
KC6	641516			EFCAB4A	283229
KCNG3	170850			EHF	26298
KCNH1	3756			ELANE	1991
KCNH3	23416			ELF5	2001
KCNH8	131096			EMCN	51705
KCNJ4	3761			EMP1	2012
KCNK9	51305			EMX2OS	196047
KCNMB3	27094			ENAM	10117
KHDC1L	100129128			ENDOU	8909
KIAA0319	9856			ENO3	2027
KIAA1045	23349			ENPP3	5169
KIF14	9928			ENPP4	22875
KIF1A	547			EPGN	255324
KIF26B	55083			EPHX2	2053
KISS1R	84634			EPM2A	7957
KLHDC7B	113730			EPS8L1	54869
KNG1	3827			ERBB4	2066
KREMEN2	79412			ERN2	10595
KRT9	3857			ESRRG	2104
KRTAP19-1	337882			EVPL	2125
KRTAP4-1	85285			EXTL1	2134
LAMA1	284217			F10	2159
LAMA3	3909			F5	2153
LAMC2	3918			FABP12	646486
LBX2	85474			FABP3	2170
LCE1F	353137			FABP7	2173
LEPREL1	55214			FAIM2	23017
LGSN	51557			FAM107A	11170
LHB	3972			FAM13C	220965
LHX1	3975			FAM166B	730112
LHX2	9355			FAM177B	400823
LHX3	8022			FAM179A	165186
LHX5	64211			FAM180B	399888
LHX9	56956			FAM189A2	9413
LIM2	3982			FAM196B	100131897
LIN28B	389421			FAM25A	643161
LOC100101938	100101938			FAM3B	54097
LOC100128675	100128675			FAM3D	131177
LOC100130274	100130274			FAM46B	115572
LOC100130386	100130386			FAM47E	100129583
LOC100132354	100132354			FAM55B	120406
LOC100133469	100133469			FAM55D	54827
LOC100216001	100216001			FAM57B	83723
LOC126536	126536			FAM5C	339479
LOC149134	149134			FAM71A	149647
LOC150185	150185			FAM74A3	728495
LOC150197	150197			FAM81B	153643
LOC153328	153328			FBP2	8789
LOC200726	200726			FBXO40	51725
LOC254559	254559			FCER1A	2205
LOC283867	283867			FCGBP	8857
LOC283999	283999			FCN2	2220
LOC285548	285548			FGF10	2255
LOC286467	286467			FGF20	26281
LOC339535	339535			FGF6	2251
LOC339674	339674			FGF7	2252
LOC340074	340074			FGL2	10875
LOC340508	340508			FHL1	2273
LOC389458	389458			FHL3	2275
LOC399815	399815			FHL5	9457
LOC401387	401387			FIGF	2277
LOC440040	440040			FITM1	161247
LOC440356	440356			FLG2	388698
LOC440905	440905			FLG	2312
LOC646627	646627			FLJ41941	100192420
LOC648691	648691			FLJ43390	646113
LOC723809	723809			FLNC	2318
LOC727677	727677			FMO1	2326
LOC730101	730101			FMO2	2327
LOC731789	731789			FMO5	2330
LOC84740	84740			FMO6P	388714
LOC84856	84856			FMO9P	116123
LOC91948	91948			FNDC5	252995
LOXL2	4017			FOLR1	2348
LPPR1	54886			FOSB	2354
LPPR5	163404			FOS	2353
LRAT	9227			FOXI1	2299
LRRC69	100130742			FRMD3	257019
LRRN4	164312			FRMPD1	22844
LST-3TM12	338821			FRZB	2487
LY6K	54742			FSD2	123722
MAEL	84944			FTLP10	100130017
MAGEA10	4109			FUT3	2525
MAGEA11	4110			FUT6	2528
MAGEA12	4111			FXYD1	5348
MAGEA1	4100			FXYD2	486
MAGEA2	4101			FXYD4	53828
MAGEA3	4102			FYCO1	79443
MAGEA4	4103			GABRA4	2557
MAGEA5	4104			GABRP	2568
MAGEA6	4105			GADD45B	4616
MAGEA9B	728269			GADL1	339896
MAGEB2	4113			GAL3ST3	89792
MAGEB6	158809			GALNT5	11227
MAGEC1	9947			GALNTL1	57452
MAGEC2	51438			GALNTL6	442117
MAGED4B	81557			GAS2L2	246176
MAGED4	728239			GAS2	2620
MAP7D2	256714			GAS7	8522
MAST1	22983			GBP6	163351
MATN3	4148			GBX1	2636
MCHR2	84539			GCNT3	9245
MDGA1	266727			GCOM1	145781
MEPE	56955			GDF10	2662
METTL11B	149281			GDF5	8200
MFAP2	4237			GDF7	151449
MGAT4C	25834			GDPD3	79153
MGC12982	84793			GFRA1	2674
MGC4473	79100			GGT6	124975
MGC87042	256227			GGTA1	2681
MIAT	440823			GJB1	2705
MIOX	55586			GLP1R	2740
MIXL1	83881			GLP2R	9340
MMP10	4319			GLRA4	441509
MMP11	4320			GLYATL1	92292
MMP12	4321			GLYATL2	219970
MMP13	4322			GNA14	9630
MMP1	4312			GNG7	2788
MMP3	4314			GNMT	27232
MMP8	4317			GP2	2813
MMP9	4318			GP9	2815
MNX1	3110			GPD1L	23171
MOBP	4336			GPD1	2819
MOV10L1	54456			GPIHBP1	338328
MPP3	4356			GPM6A	2823
MPP4	58538			GPR101	83550
MPPED1	758			GPR110	266977
MS4A15	219995			GPR123	84435
MSI1	4440			GPR12	2835
MUC17	140453			GPR133	283383
MYBL2	4605			GPR31	2853
MYH16	84176			GPR64	10149
MYL7	58498			GPRASP1	9737
MYT1	4661			GPRC6A	222545
NCRNA00052	145978			GPT	2875
NCRNA00099	359822			GPX3	2878
NCRNA00161	118421			GREM2	64388
NCRNA00162	378825			GRIA2	2891
NCRNA00174	285908			GRIA4	2893
NCRNA00176	284739			GRIK3	2899
NECAB2	54550			GRIN2A	2903
NEFL	4747			GRIP2	80852
NEFM	4741			GSTM5	2949
NELL2	4753			GYPC	2995
NETO1	81832			GYS2	2998
NEUROD2	4761			HAL	3034
NEUROG1	4762			HBA1	3039
NGB	58157			HBB	3043
NKAIN2	154215			HBG2	3048
NKD2	85409			HCG22	285834
NKX1-2	390010			HCN1	348980
NKX2-2	4821			HEPACAM2	253012
NKX2-4	644524			HEPACAM	220296
NKX3-2	579			HEPN1	641654
NKX6-1	4825			HFE2	148738
NLRP11	204801			HGC6.3	100128124
NLRP7	199713			HHATL	57467
NMB	4828			HLA-DQB2	3120
NMUR2	56923			HMGCLL1	54511
NOBOX	135935			HMGCS2	3158
NOTUM	147111			HOPX	84525
NPBWR1	2831			HPGD	3248
NPB	256933			HP	3240
NPFFR2	10886			HRCT1	646962
NPSR1	387129			HRC	3270
NPW	283869			HS3ST1	9957
NR0B1	190			HSD17B13	345275
NR5A1	2516			HSD3B1	3283
NRCAM	4897			HSPB2	3316
NRG1	3084			HSPB6	126393
NRIP3	56675			HSPB7	27129
NTRK2	4915			HSPB8	26353
NTS	4922			HTN1	3346
NUDT11	55190			HTN3	3347
NXF2	56001			HTR3A	3359
NXF5	55998			HTR3B	9177
NXPH4	11247			HYAL4	23553
OBP2A	29991			IGDCC4	57722
ODC1	4953			IGJ	3512
ODZ1	10178			IGSF22	283284
ONECUT1	3175			IKZF2	22807
ONECUT2	9480			IL12A	3592
ONECUT3	390874			IL13	3596
OPRK1	4986			IL17A	3605
OR11H4	390442			IL17D	53342
OR1F1	4992			IL17F	112744
OR1J1	347168			IL17REL	400935
OR2B6	26212			IL19	29949
OR2H2	7932			IL1F6	27179
OR51B4	79339			IL1RN	3557
OR51B5	282763			IL22	50616
OR56A5	390084			IL26	55801
OR56B4	196335			IL33	90865
OR5M11	219487			INMT	11185
OR6C2	341416			IP6K3	117283
OR6C70	390327			IQGAP2	10788
OR7A5	26659			ISM1	140862
OR7C1	26664			ITGA7	3679
OR7E5P	219445			ITGB1BP2	26548
OR9A4	130075			ITGB1BP3	27231
ORAOV1	220064			ITIH3	3699
ORC6L	23594			ITLN1	55600
OSGIN1	29948			ITM2A	9452
OTP	23440			IVL	3713
OTX2	5015			IYD	389434
PABPC1L	80336			JPH2	57158
PADI3	51702			JSRP1	126306
PAEP	5047			KALRN	8997
PAGE2	203569			KAT2B	8850
PAH	5053			KBTBD10	10324
PANX2	56666			KBTBD12	166348
PAPPA2	60676			KBTBD13	390594
PASD1	139135			KBTBD5	131377
PAX2	5076			KCNA1	3736
PCDHA8	56140			KCNA2	3737
PCDHB17	54661			KCNA4	3739
PCDHGB1	56104			KCNA5	3741
PCDHGC5	56097			KCNA7	3743
PCSK1N	27344			KCNAB1	7881
PCSK9	255738			KCNB1	3745
PCYT1B	9468			KCNC1	3746
PDIA2	64714			KCNC2	3747
PDX1	3651			KCNIP2	30819
PDZK1	5174			KCNJ12	3768
PHLDB2	90102			KCNJ13	3769
PIPOX	51268			KCNJ16	3773
PKD1L2	114780			KCNK5	8645
PKHD1	5314			KCNMB1	3779
PLAC1	10761			KCNQ4	9132
PLCZ1	89869			KCNT1	57582
PLEKHG4B	153478			KCTD4	386618
PNCK	139728			KCTD8	386617
PNPLA5	150379			KHDRBS2	202559
POM121L2	94026			KIAA0408	9729
POSTN	10631			KIF19	124602
POU3F2	5454			KIT	3815
POU4F1	5457			KLB	152831
POU6F2	11281			KLF15	28999
PPAPDC1A	196051			KLHDC7A	127707
PPEF1	5475			KLHL30	377007
PPP4R4	57718			KLHL31	401265
PRAME	23532			KLHL33	123103
PRAP1	118471			KLHL34	257240
PRDM13	59336			KLHL38	340359
PRG1	23574			KLK12	43849
PRMT8	56341			KLK13	26085
PROC	5624			KLK3	354
PROZ	8858			KLRB1	3820
PRSS21	10942			KNCN	148930
PRSS50	29122			KNDC1	85442
PTCHD2	57540			KPRP	448834
PTH2R	5746			KRT13	3860
PTHLH	5744			KRT23	25984
PTPRD	5789			KRT24	192666
PTPRN	5798			KRT25	147183
PTX4	390667			KRT2	3849
PYY2	23615			KRT31	3881
QRFPR	84109			KRT32	3882
RAB3B	5865			KRT33A	3883
RAB6B	51560			KRT33B	3884
RAD51AP1	10635			KRT35	3886
RAET1K	646024			KRT36	8689
RASL11B	65997			KRT39	390792
RBM46	166863			KRT3	3850
RBP1	5947			KRT40	125115
RCOR2	283248			KRT4	3851
RDM1	201299			KRT6C	286887
REG1A	5967			KRT76	51350
RFC4	5984			KRT78	196374
RFX4	5992			KRT7	3855
RFX8	731220			KRT84	3890
RIMS2	9699			KRT85	3891
RIPPLY2	134701			KRTAP1-1	81851
RLBP1	6017			KRTAP1-3	81850
RNASE10	338879			KRTAP11-1	337880
RNFT2	84900			KRTAP13-1	140258
ROS1	6098			KRTAP13-2	337959
RPL39L	116832			KRTAP3-1	83896
RPSAP52	204010			KRTAP3-2	83897
RSPH6A	81492			KRTAP3-3	85293
RTBDN	83546			KRTAP4-8	728224
RTN4R	65078			KRTAP9-2	83899
RTP3	83597			KRTAP9-4	85280
RXFP1	59350			KRTAP9-8	83901
SAGE1	55511			KY	339855
SALL1	6299			LACRT	90070
SALL3	27164			LAMB4	22798
SALL4	57167			LBP	3929
SC65	10609			LBX1	10660
SCN2A	6326			LCE2C	353140
SCN8A	6334			LCE3A	353142
SCN9A	6335			LCN10	414332
SCUBE3	222663			LCN1	3933
SDK1	221935			LCN2	3934
SELV	348303			LCN6	158062
SEPT12	124404			LCN8	138307
SEPT3	55964			LDB3	11155
SERPINA9	327657			LDHD	197257
SERPINE1	5054			LDLRAD1	388633
SERPINH1	871			LECT1	11061
SFTA1P	207107			LEPR	3953
SGCZ	137868			LGALS12	85329
SH2D4B	387694			LGI1	9211
SHH	6469			LIMCH1	22998
SHISA7	729956			LIMS3	96626
SHOX2	6474			LINGO4	339398
SIGLEC15	284266			LIPF	8513
SIX3	6496			LMO3	55885
SLAMF9	89886			LMO7	4008
SLC11A1	6556			LMOD1	25802
SLC13A5	284111			LMOD2	442721
SLC17A9	63910			LMOD3	56203
SLC18A3	6572			LOC100124692	100124692
SLC22A11	55867			LOC100127888	100127888
SLC22A20	440044			LOC100128164	100128164
SLC24A2	25769			LOC100133920	100133920
SLC26A10	65012			LOC100192378	100192378
SLC26A5	375611			LOC100287718	100287718
SLC29A4	222962			LOC100302650	100302650
SLC2A6	11182			LOC121838	121838
SLC30A3	7781			LOC121952	121952
SLC5A11	115584			LOC146336	146336
SLC5A12	159963			LOC154822	154822
SLC6A10P	386757			LOC283392	283392
SLC6A3	6531			LOC284233	284233
SLC6A7	6534			LOC284276	284276
SLC7A11	23657			LOC284379	284379
SLC7A8	23428			LOC284551	284551
SLCO1A2	6579			LOC284578	284578
SLCO1B1	10599			LOC285419	285419
SLCO1B3	28234			LOC286002	286002
SLMO1	10650			LOC339524	339524
SMC1B	27127			LOC389033	389033
SMCP	4184			LOC572558	572558
SNCB	6620			LOC643008	643008
SNORA39	677821			LOC643763	643763
SNORA76	677842			LOC648740	648740
SOHLH1	402381			LOC728606	728606
SOST	50964			LOC728989	728989
SOX11	6664			LOC729467	729467
SOX1	6656			LOC93432	93432
SOX2OT	347689			LPL	4023
SOX2	6657			LPO	4025
SP8	221833			LRFN2	57497
SP9	100131390			LRG1	116844
SPANXA2	728712			LRMP	4033
SPANXB2	100133171			LRRC14B	389257
SPANXC	64663			LRRC18	474354
SPANXE	171489			LRRC20	55222
SPATA21	374955			LRRC26	389816
SPDYC	387778			LRRC2	79442
SPEM1	374768			LRRC30	339291
SPERT	220082			LRRC31	79782
SPINK1	6690			LRRC39	127495
SPOCD1	90853			LRRC3B	116135
SPP1	6696			LRRK2	120892
SPZ1	84654			LRRN4CL	221091
SSX1	6756			LRRTM1	347730
SSX4	6759			LRTM1	57408
SSX6	280657			LTF	4057
STAG3	10734			LYNX1	66004
STC2	8614			LYPD2	137797
STK31	56164			LYVE1	10894
STL	7955			LYZ	4069
STRA8	346673			MACC1	346389
STXBP5L	9515			MAGEE2	139599
SULF1	23213			MAL	4118
SULT1E1	6783			MAMDC2	256691
SULT4A1	25830			MAN1C1	57134
SUN3	256979			MAP1LC3C	440738
SV2A	9900			MAPK4	5596
SYCP2L	221711			MAPT	4137
SYNGR3	9143			MAS1L	116511
SYNGR4	23546			MB	4151
SYT14	255928			MC5R	4161
SYT1	6857			MEF2C	4208
TAC3	6866			MEOX2	4223
TAS2R38	5726			MFAP4	4239
TBX20	57057			MGLL	11343
TBX2	6909			MGP	4256
TBX4	9496			MIA	8190
TBX5	6910			MIMT1	100073347
TCAM1P	146771			MITF	4286
TCEB3B	51224			MLANA	2315
TCF15	6939			MLPH	79083
TCL6	27004			MMP27	64066
TDH	157739			MMRN1	22915
TDRD5	163589			MOGAT1	116255
TERC	7012			MOGAT2	80168
TERT	7015			MORN5	254956
TEX15	56154			MPO	4353
TEX19	400629			MPZ	4359
TFR2	7036			MRAP	56246
TFRC	7037			MRGPRE	116534
TGFBI	7045			MS4A8B	83661
TGM4	7047			MSMB	4477
THEG	51298			MSTN	2660
TINAG	27283			MT1A	4489
TKTL1	8277			MT1M	4499
TLX2	3196			MT4	84560
TLX3	30012			MUC13	56667
TM4SF19	116211			MUC15	143662
TM7SF4	81501			MUC16	94025
TMEM114	283953			MUC21	394263
TMEM158	25907			MUC4	4585
TMEM202	338949			MUC5B	727897
TMEM20	159371			MUC7	4589
TMEM88B	643965			MURC	347273
TMEM90B	79953			MUSTN1	389125
TNC	3371			MYADML2	255275
TNFRSF18	8784			MYBPC1	4604
TNFSF11	8600			MYBPC2	4606
TNFSF18	8995			MYBPH	4608
TOX2	84969			MYF5	4617
TREM1	54210			MYF6	4618
TREML3	340206			MYH13	8735
TREML4	285852			MYH1	4619
TRIB3	57761			MYH2	4620
TRIM15	89870			MYH4	4622
TRIML1	339976			MYH6	4624
TRIML2	205860			MYH7B	57644
TRPA1	8989			MYH7	4625
TRPC4	7223			MYH8	4626
TSGA10IP	254187			MYL10	93408
TSKS	60385			MYL1	4632
TSPAN18	90139			MYL2	4633
TXNRD1	7296			MYL3	4634
UBE2S	27338			MYLK2	85366
UCHL1	7345			MYLK3	91807
UGT1A1	54658			MYLK4	340156
UGT1A3	54659			MYLPF	29895
UGT1A5	54579			MYO18B	84700
ULBP1	80329			MYOCD	93649
VAX1	11023			MYOC	4653
VAX2	25806			MYOD1	4654
VCX3A	51481			MYOG	4656
VCX	26609			MYOM1	8736
VGF	7425			MYOM2	9172
VIL1	7429			MYOM3	127294
VWA5B2	90113			MYOT	9499
WBSCR28	135886			MYOZ1	58529
WFDC10B	280664			MYOZ2	51778
WISP1	8840			MYOZ3	91977
WIT1	51352			MYPN	84665
WNT2	7472			MYRIP	25924
WT1	7490			NBEA	26960
XAGE1D	9503			NBLA00301	79804
XRCC2	7516			NCAM1	4684
YJEFN3	374887			NCCRP1	342897
ZAN	7455			NCRNA00093	100188954
ZDHHC19	131540			NDRG2	57447
ZFP42	132625			NDST4	64579
ZFP92	139735			NEB	4703
ZIC1	7545			NEK10	152110
ZIC2	7546			NEU4	129807
ZIC3	7547			NEURL3	93082
ZIC5	85416			NEXN	91624
ZNF114	163071			NIPSNAP3B	55335
ZNF280A	129025			NKAIN3	286183
ZNF469	84627			NKAPL	222698
ZNF541	84215			NKX2-3	159296
ZNF695	57116			NKX6-2	84504
ZP4	57829			NME5	8382
ZPLD1	131368			NNAT	4826
tAKR	389932			NOSTRIN	115677
				NPY1R	4886
				NPY2R	4887
				NPY5R	4889
				NPY6R	4888
				NPY	4852
				NR3C2	4306
				NR4A3	8013
				NRAP	4892
				NRG2	9542
				NRG3	10718
				NT5C1A	84618
				NTRK3	4916
				NWD1	284434
				OBSCN	84033
				ODAM	54959
				ODF4	146852
				OGN	4969
				OLFM4	10562
				OLIG1	116448
				OTC	5009
				P2RY12	64805
				P2RY14	9934
				PABPC1L2A	340529
				PABPC1L2B	645974
				PACRG	135138
				PADI1	29943
				PADI2	11240
				PAQR9	344838
				PARK2	5071
				PAX1	5075
				PAX9	5083
				PCDH1	5097
				PCDHA12	56137
				PCDP1	200373
				PCP4L1	654790
				PCP4	5121
				PDE1A	5136
				PDE4C	5143
				PDE4DIP	9659
				PDE6A	5145
				PDK4	5166
				PDLIM3	27295
				PDZRN3	23024
				PDZRN4	29951
				PEBP4	157310
				PEG3	5178
				PFKFB1	5207
				PGAM2	5224
				PGM5P2	595135
				PGM5	5239
				PGPEP1L	145814
				PHKG1	5260
				PI16	221476
				PIGR	5284
				PIK3C2G	5288
				PIP	5304
				PIRT	644139
				PKHD1L1	93035
				PKIA	5569
				PKNOX2	63876
				PLA2G2A	5320
				PLA2G4C	8605
				PLA2G4D	283748
				PLA2G4E	123745
				PLAC8	51316
				PLAC9	219348
				PLCL1	5334
				PLCXD3	345557
				PLD4	122618
				PLEKHA6	22874
				PLEKHB1	58473
				PLEKHG7	440107
				PLIN1	5346
				PLIN4	729359
				PLIN5	440503
				PLN	5350
				PLP1	5354
				PLUNC	51297
				PMP2	5375
				PNPLA7	375775
				PODN	127435
				POPDC2	64091
				PP14571	100130449
				PPAPDC3	84814
				PPARGC1A	10891
				PPL	5493
				PPP1R12B	4660
				PPP1R1A	5502
				PPP1R1B	84152
				PPP1R3A	5506
				PPP1R3C	5507
				PPP1R9A	55607
				PRB1	5542
				PRB3	5544
				PRB4	5545
				PRELP	5549
				PRG4	10216
				PRH1	5554
				PRH2	5555
				PRKAA2	5563
				PRKAG3	53632
				PRKCQ	5588
				PROL1	58503
				PROM1	8842
				PRPH2	5961
				PRR15L	79170
				PRR4	11272
				PRSS27	83886
				PRSS33	260429
				PRSS3	5646
				PRUNE2	158471
				PSCA	8000
				PSMA8	143471
				PTCHD3	374308
				PTGDS	5730
				PTGER3	5733
				PTGFR	5737
				PTGIS	5740
				PTPRN2	5799
				PTX3	5806
				PYGM	5837
				RAB17	64284
				RAB9B	51209
				RAET1E	135250
				RAPSN	5913
				RARRES1	5918
				RBM20	282996
				RBM24	221662
				RCAN2	10231
				RCSD1	92241
				REG4	83998
				RELN	5649
				REN	5972
				RERGL	79785
				RFPL4B	442247
				RGN	9104
				RGR	5995
				RGS22	26166
				RGS7BP	401190
				RHAG	6005
				RHBG	57127
				RHCG	51458
				RIC3	79608
				RIMS1	22999
				RMST	196475
				RNASE13	440163
				RNASE4	6038
				RND1	27289
				RNF150	57484
				RNF180	285671
				RNF222	643904
				ROPN1B	152015
				ROPN1	54763
				ROR1	4919
				RORC	6097
				RPL3L	6123
				RPTN	126638
				RRAD	6236
				RRAGD	58528
				RSPH1	89765
				RSPH4A	345895
				RSPO1	284654
				RSPO3	84870
				RXRG	6258
				RYR1	6261
				RYR3	6263
				S100A1	6271
				S100A8	6279
				S100A9	6280
				S100B	6285
				SAA1	6288
				SAA2	6289
				SAA4	6291
				SASH1	23328
				SBK2	646643
				SBSN	374897
				SCARA5	286133
				SCEL	8796
				SCGB1A1	7356
				SCGB1D2	10647
				SCGB2A1	4246
				SCGB2A2	4250
				SCGB3A1	92304
				SCGB3A2	117156
				SCGN	10590
				SCIN	85477
				SCN11A	11280
				SCN1B	6324
				SCN2B	6327
				SCN4A	6329
				SCN7A	6332
				SCNN1B	6338
				SCNN1G	6340
				SCRG1	11341
				SCUBE1	80274
				SEC14L5	9717
				SELENBP1	8991
				SELE	6401
				SELP	6403
				SEMA6C	10500
				SERPINA3	12
				SERPINA5	5104
				SERPINB11	89778
				SERPINB13	5275
				SERPINB1	1992
				SERPINB2	5055
				SERPINB4	6318
				SFRP1	6422
				SFTA2	389376
				SFTPA1	653509
				SFTPA2	729238
				SFTPC	6440
				SGCA	6442
				SGCD	6444
				SGCG	6445
				SGK2	10110
				SH2D1B	117157
				SH3BGRL2	83699
				SH3BGR	6450
				SHISA3	152573
				SHROOM3	57619
				SIAH3	283514
				SIDT1	54847
				SILV	6490
				SIM1	6492
				SLC13A2	9058
				SLC13A4	26266
				SLC16A6	9120
				SLC16A7	9194
				SLC19A3	80704
				SLC1A1	6505
				SLC1A7	6512
				SLC22A16	85413
				SLC24A5	283652
				SLC25A34	284723
				SLC25A4	291
				SLC26A4	5172
				SLC26A9	115019
				SLC27A6	28965
				SLC28A1	9154
				SLC2A4	6517
				SLC30A2	7780
				SLC34A2	10568
				SLC34A3	142680
				SLC36A2	153201
				SLC38A3	10991
				SLC44A4	80736
				SLC46A2	57864
				SLC4A4	8671
				SLC5A1	6523
				SLC5A8	160728
				SLC6A14	11254
				SLC6A17	388662
				SLC6A1	6529
				SLC6A4	6532
				SLC7A10	56301
				SLC7A14	57709
				SLC8A3	6547
				SLCO5A1	81796
				SLITRK5	26050
				SLN	6588
				SLPI	6590
				SLURP1	57152
				SMPD3	55512
				SMPX	23676
				SMR3A	26952
				SMR3B	10879
				SMTNL1	219537
				SMTNL2	342527
				SMYD1	150572
				SNORD116-20	100033431
				SNTG2	54221
				SNTN	132203
				SNX31	169166
				SOD3	6649
				SORBS1	10580
				SORBS2	8470
				SORCS1	114815
				SOX10	6663
				SOX17	64321
				SPAG17	200162
				SPAG6	9576
				SPATA18	132671
				SPATA4	132851
				SPDEF	25803
				SPHKAP	80309
				SPINK5	11005
				SPINK7	84651
				SPINK8	646424
				SPINK9	643394
				SPNS2	124976
				SPNS3	201305
				SPRR1A	6698
				SPRR2A	6700
				SPRR2B	6701
				SPRR2C	6702
				SPRR2D	6703
				SPRR2E	6704
				SPRR2F	6705
				SPRR2G	6706
				SPRR3	6707
				SPTB	6710
				SRD5A2	6716
				SRL	6345
				SRPK3	26576
				SSTR1	6751
				ST6GALNAC1	55808
				STAB2	55576
				STAC2	342667
				STAC3	246329
				STATH	6779
				STBD1	8987
				STEAP4	79689
				STMN2	11075
				SULT1B1	27284
				SULT1C3	442038
				SULT2B1	6820
				SV2C	22987
				SYNM	23336
				SYNPO2L	79933
				SYNPO2	171024
				SYPL2	284612
				SYT15	83849
				SYT8	90019
				TAAR1	134864
				TAC1	6863
				TACR1	6869
				TBX10	347853
				TBX15	6913
				TCAP	8557
				TCEAL2	140597
				TCEAL7	56849
				TCHHL1	126637
				TCHH	7062
				TCN1	6947
				TCTEX1D4	343521
				TDGF1	6997
				TDGF3	6998
				TECRL	253017
				TEKT1	83659
				TESC	54997
				TFAP2B	7021
				TFF1	7031
				TFF3	7033
				TF	7018
				TGM1	7051
				TGM3	7053
				TGM5	9333
				TGM7	116179
				THBS4	7060
				THRSP	7069
				TIMD4	91937
				TIMP4	7079
				TJP3	27134
				TLE2	7089
				TLR3	7098
				TLX1NB	100038246
				TMC5	79838
				TMEFF2	23671
				TMEM100	55273
				TMEM132C	92293
				TMEM146	257062
				TMEM178	130733
				TMEM182	130827
				TMEM212	389177
				TMEM213	155006
				TMEM217	221468
				TMEM229A	730130
				TMEM232	642987
				TMEM233	387890
				TMEM38A	79041
				TMEM52	339456
				TMOD1	7111
				TMOD4	29765
				TMPRSS11A	339967
				TMPRSS11BNL	401136
				TMPRSS11B	132724
				TMPRSS11D	9407
				TMPRSS2	7113
				TMPRSS3	64699
				TNFRSF11A	8792
				TNFSF15	9966
				TNMD	64102
				TNNC1	7134
				TNNC2	7125
				TNNI1	7135
				TNNI2	7136
				TNNT1	7138
				TNNT3	7140
				TNXB	7148
				TPM2	7169
				TPPP2	122664
				TRDN	10345
				TREH	11181
				TRH	7200
				TRIM54	57159
				TRIM55	84675
				TRIM63	84676
				TRIM72	493829
				TRNP1	388610
				TRPV6	55503
				TSPAN19	144448
				TSPAN1	10103
				TSPAN8	7103
				TTC9	23508
				TTN	7273
				TTR	7276
				TTTY14	83869
				TUBA8	51807
				TUSC5	286753
				TXLNB	167838
				TYRP1	7306
				TYR	7299
				UBXN10	127733
				UCP3	7352
				UGT2A1	10941
				UGT2B11	10720
				UGT2B28	54490
				UGT3A1	133688
				UNC13C	440279
				UNC45B	146862
				UNC93A	54346
				UPK1A	11045
				UPK3A	7380
				USP2	9099
				VGLL2	245806
				VIPR2	7434
				VIP	7432
				VIT	5212
				VSIG10L	147645
				VSIG2	23584
				VSIG8	391123
				VWA3A	146177
				VWA3B	200403
				VWA5B1	127731
				WBSCR17	64409
				WBSCR26	171022
				WDR38	401551
				WDR49	151790
				WDR63	126820
				WDR69	164781
				WFDC2	10406
				WFDC6	140870
				WISP2	8839
				WNK4	65266
				XIRP1	165904
				XIRP2	129446
				XKR4	114786
				XPNPEP2	7512
				YIPF7	285525
				YSK4	80122
				ZBTB16	7704
				ZCWPW2	152098
				ZDHHC15	158866
				ZFP106	64397
				ZG16B	124220
				ZIM2	23619
				ZMYND12	84217
				ZNF185	7739
				ZNF385B	151126
				ZNF385D	79750
				ZNF415	55786
				ZNF662	389114
				ZNF835	90485
				ZNF844	284391
				ZP2	7783

## Sheet: atypicalVSnormal
UP				DOWN
gene_name	entrezID			gene_name	entrezID
A4GNT	51146			A2BP1	54715
AACSL	729522			AADAC	13
AADACL3	126767			ABCA8	10351
ABCA17P	650655			ABCC12	94160
ABCG8	64241			ABCC6	368
ACTL8	81569			ABCC8	6833
ADAM12	8038			ABHD1	84696
ADAMDEC1	27299			ABRA	137735
ADAMTS20	80070			ACADL	33
ADCY10	55811			ACER1	125981
ADD2	119			ACHE	43
ADRB3	155			ACOT6	641372
AFF2	2334			ACOX2	8309
AICDA	57379			ACSM5	54988
AIM2	9447			ACSS3	79611
AIPL1	23746			ACTA1	58
ALG1L2	644974			ACTG2	72
ALG1L	200810			ACTN2	88
ALPPL2	251			ACTN3	89
ALPP	250			ADAMTS19	171019
ALX1	8092			ADCY2	108
AMAC1	146861			ADCY8	114
AMDHD1	144193			ADH1A	124
AMH	268			ADH1B	125
AMTN	401138			ADH4	127
ANKLE1	126549			ADHFE1	137872
ANKRD34B	340120			ADIPOQ	9370
ANXA10	11199			ADPRHL1	113622
APBA2	321			ADRA1A	148
APC2	10297			ADSSL1	122622
APOA2	336			AGBL1	123624
APOBEC3B	9582			AGR3	155465
APOC1	341			AGTR1	185
APOC2	344			AGT	183
ARHGAP4	393			AGXT2L1	64850
ARHGEF33	100271715			AHSP	51327
ARTN	9048			AKAP6	9472
ASCL4	121549			ALPK3	57538
ASF1B	55723			AMOT	154796
B4GALNT2	124872			AMPD1	270
BEST2	54831			AMY1A	276
BHMT	635			AMY2A	279
BLK	640			ANGPTL1	9068
BMP8A	353500			ANGPTL5	253935
BRDT	676			ANGPTL7	10218
BRSK2	9024			ANK1	286
BST2	684			ANK2	287
BTBD16	118663			ANKRD1	27063
BTNL9	153579			ANKRD23	200539
C10orf91	170393			ANKRD2	26287
C11orf85	283129			ANKS1B	56899
C11orf86	254439			ANO5	203859
C12orf27	283460			AOC3	8639
C14orf115	55237			AOX1	316
C14orf162	56936			APOBEC2	10930
C14orf34	645687			APOD	347
C14orf73	91828			APOF	319
C15orf55	256646			APOL5	80831
C16orf59	80178			AQP4	361
C16orf73	254528			AQP5	362
C16orf75	116028			AQP7P1	375719
C16orf90	646174			AQP7P3	441432
C17orf93	360205			AQP7	364
C19orf77	284422			AQPEP	206338
C1QL1	10882			ARHGAP36	158763
C1QL4	338761			ARMC3	219681
C1orf125	126859			ARPP21	10777
C1orf14	81626			ARSF	416
C1orf186	440712			ART1	417
C20orf141	128653			ART3	419
C21orf125	284836			ART5	116969
C21orf90	114043			ARX	170302
C2orf48	348738			ASB10	136371
C2orf65	130951			ASB11	140456
C3orf30	152405			ASB12	142689
C3orf72	401089			ASB14	142686
C4orf26	152816			ASB15	142685
C4orf50	389197			ASB16	92591
C4orf51	646603			ASB18	401036
C5orf60	285679			ASB2	51676
C6orf105	84830			ASB4	51666
C6orf10	10665			ASB5	140458
C6orf147	387097			ASCL3	56676
C6orf222	389384			ASPA	443
C6orf223	221416			ATP12A	479
C6orf227	401253			ATP1A2	477
C9orf172	389813			ATP1B4	23439
C9orf173	441476			ATP2A1	487
C9orf53	51198			ATP2B2	491
C9orf84	158401			ATP6V0A4	50617
CA9	768			ATP6V1B1	525
CACNA1B	774			AZGP1	563
CALB1	793			B3GALT1	8708
CALHM1	255022			BAI3	577
CAMK2N2	94032			BARX2	8538
CASP14	23581			BEST3	144453
CBLN2	147381			BHMT2	23743
CBS	875			BIN1	274
CCDC150	284992			BMP5	653
CCDC154	645811			BOLL	66037
CCDC155	147872			BPIL1	80341
CCDC38	120935			BPIL3	128859
CCL11	6356			BSND	7809
CCL20	6364			C10orf107	219621
CCL25	6370			C10orf129	142827
CD19	930			C10orf71	118461
CD70	970			C10orf81	79949
CD79A	973			C10orf90	118611
CDC25C	995			C10orf93	255352
CDKN2A	1029			C12orf39	80763
CDKN2BAS	100048912			C13orf26	122046
CDX1	1044			C13orf30	144809
CDX2	1045			C13orf33	84935
CEBPE	1053			C13orf39	196541
CELSR3	1951			C14orf180	400258
CGB5	93659			C14orf50	145376
CGB8	94115			C16orf89	146556
CGB	1082			C18orf16	147429
CHAT	1103			C18orf26	284254
CHIT1	1118			C1QTNF7	114905
CHRM5	1133			C1QTNF9	338872
CHRNA6	8973			C1orf105	92346
CHST2	9435			C1orf114	57821
CILP2	148113			C1orf127	148345
CLDN14	23562			C1orf130	400746
CLDN18	51208			C1orf158	93190
CLDN6	9074			C1orf170	84808
CLEC17A	388512			C1orf173	127254
CLEC6A	93978			C1orf192	257177
CNGB1	1258			C1orf194	127003
CNGB3	54714			C1orf230	284485
CNTD2	79935			C1orf87	127795
CNTNAP2	26047			C1orf88	128344
CNTNAP5	129684			C20orf114	92747
COL10A1	1300			C20orf166	128826
COL11A1	1301			C20orf185	359710
COL22A1	169044			C20orf200	253868
COL2A1	1280			C20orf26	26074
COL6A4P2	646300			C20orf56	140828
CPA6	57094			C20orf70	140683
CPNE7	27132			C20orf85	128602
CR1L	1379			C21orf121	150142
CR2	1380			C21orf15	54094
CRB2	286204			C2orf40	84417
CREG2	200407			C2orf50	130813
CRX	1406			C2orf54	79919
CRYAA	1409			C2orf70	339778
CRYBA2	1412			C2orf88	84281
CSAG1	158511			C3orf43	255798
CSAG2	728461			C3orf45	132228
CSAG3	389903			C4orf31	79625
CSF2	1437			C4orf40	401137
CSH2	1443			C5orf27	202299
CT45A1	541466			C5orf46	389336
CT45A2	728911			C6orf103	79747
CT45A3	441519			C6orf142	90523
CT45A5	441521			C6orf58	352999
CTAG1B	1485			C6orf94	153918
CTAG2	30848			C6	729
CTRB2	440387			C7orf53	286006
CTSE	1510			C7	730
CXCL10	3627			C8orf22	492307
CXCL11	6373			C8orf34	116328
CXCL13	10563			C8orf85	441376
CXCR2P1	3580			C9orf135	138255
CXCR5	643			C9orf152	401546
CXorf48	54967			CA10	56934
CXorf49B	100132994			CA1	759
CXorf61	203413			CA3	761
CYP26A1	1592			CA4	762
CYP26C1	340665			CA6	765
DAZ1	1617			CA7	766
DBX2	440097			CA8	767
DLL3	10683			CABC1	56997
DLX6AS	285987			CACNA1S	779
DLX6	1750			CACNB1	782
DMBX1	127343			CACNB4	785
DMP1	1758			CACNG1	786
DMRT1	1761			CACNG6	59285
DMRTA2	63950			CADM2	253559
DNAH17	8632			CALML6	163688
DNMT3B	1789			CAMK2A	815
DNMT3L	29947			CAMK2B	816
DOC2A	8448			CAND2	23066
DPF1	8193			CAP2	10486
DPPA2	151871			CAPN14	440854
DPY19L2P1	554236			CAPN3	825
DRD5	1816			CAPN5	726
DRGX	644168			CAPN6	827
DSCR6	53820			CAPN9	10753
DTL	51514			CAPSL	133690
DUSP5P	574029			CARNS1	57571
DUSP9	1852			CASQ1	844
DVWA	344875			CASQ2	845
E2F1	1869			CAV3	859
E2F7	144455			CCDC108	255101
ELOVL3	83401			CCDC129	223075
EME1	146956			CCDC160	347475
EMX1	2016			CCDC33	80125
EN1	2019			CCDC60	160777
EN2	2020			CCDC63	160762
ENO2	2026			CCDC85A	114800
EPHA8	2046			CCL14	6358
EPYC	1833			CCL23	6368
ESPNL	339768			CCL28	56477
EXD1	161829			CCL2	6347
F2	2147			CD200R1	131450
FAM151A	338094			CD300LG	146894
FAM64A	54478			CDH10	1008
FAM71E2	284418			CDH15	1013
FAM71F1	84691			CDH20	28316
FAM75C1	441452			CDH22	64405
FBN2	2201			CDNF	441549
FBXO43	286151			CDO1	1036
FCHO1	23149			CFD	1675
FCRL1	115350			CFL2	1073
FCRL2	79368			CFTR	1080
FCRL3	115352			CGNL1	84952
FCRL4	83417			CHAD	1101
FEZF1	389549			CHI3L2	1117
FGA	2243			CHRDL1	91851
FGB	2244			CHRM1	1128
FGF19	9965			CHRNA10	57053
FGF3	2248			CHRNG	1146
FGG	2266			CHST9	83539
FIBCD1	84929			CIDEA	1149
FKBP6	8468			CIDEC	63924
FLJ36000	284124			CILP	8483
FLJ40330	645784			CKMT2	1160
FOLR3	2352			CKM	1158
FOXB1	27023			CLCA4	22802
FOXD3	27022			CLCN1	1180
FOXD4L6	653404			CLCNKA	1187
FOXE3	2301			CLCNKB	1188
FOXG1	2290			CLDN11	5010
FOXH1	8928			CLDN17	26285
FOXI3	344167			CLEC3B	7123
FOXL2	668			CLEC4GP1	440508
FRG2B	441581			CLEC4G	339390
FRG2C	100288801			CLIC5	53405
FSD1	79187			CLVS2	134829
FSTL5	56884			CMA1	1215
FTCD	10841			CMYA5	202333
GABRG2	2566			CNGA3	1261
GABRG3	2567			CNN1	1264
GAD1	2571			CNTFR	1271
GAD2	2572			CNTN6	27255
GAGE12D	100132399			COBL	23242
GAGE12J	729396			COL20A1	57642
GAGE1	2543			COL25A1	84570
GAGE2A	729447			COQ10A	93058
GAGE2D	729408			CORO6	84940
GAGE4	2576			COX6A2	1339
GAST	2520			COX7A1	1346
GATA4	2626			CPB1	1360
GBP5	115362			CRAT	1384
GBX1	2636			CRCT1	54544
GBX2	2637			CRHR2	1395
GCK	2645			CRISP2	7180
GDPD2	54857			CRISP3	10321
GGNBP1	449520			CRNN	49860
GJB7	375519			CRTAC1	55118
GJC1	10052			CRYAB	1410
GLRA3	8001			CSN2	1447
GNG8	94235			CSN3	1448
GNGT1	2792			CSRP3	8048
GNLY	10578			CST2	1470
GOLGA6L1	283767			CST4	1472
GOLGA6L6	727832			CST5	1473
GOLGA8C	729786			CTNNA3	29119
GOLGA8DP	100132979			CTNND2	1501
GOLGA8G	283768			CTSG	1511
GPC2	221914			CXCL12	6387
GPHA2	170589			CXCR2	3579
GPR144	347088			CXorf64	100130613
GPR149	344758			CYP21A2	1589
GPR150	285601			CYP2B7P1	1556
GPR158	57512			CYP2F1	1572
GPR19	2842			CYP3A4	1576
GPR50	9248			CYP3A5	1577
GRIN2A	2903			CYP4B1	1580
GRIN2D	2906			DARC	2532
GRK7	131890			DBC1	1620
GTSF1L	149699			DCLK1	9201
GTSF1	121355			DCT	1638
GUCA1C	9626			DDIT4L	115265
H2BFM	286436			DEPDC6	64798
H2BFWT	158983			DES	1674
HAND1	9421			DHRS7C	201140
HAP1	9001			DIRAS1	148252
HAPLN1	1404			DKFZp779M0652	374387
HAVCR1	26762			DLG2	1740
HBE1	3046			DLK1	8788
HBQ1	3049			DMBT1	1755
HDGFL1	154150			DNAI1	27019
HIST1H1B	3009			DNALI1	7802
HIST1H1D	3007			DNASE2B	58511
HIST1H1T	3010			DNER	92737
HIST1H2AL	8332			DOK5	55816
HIST1H2BI	8346			DPCR1	135656
HIST1H2BM	8342			DPF3	8110
HIST1H2BO	8348			DPP6	1804
HIST1H3B	8358			DPT	1805
HIST1H3G	8355			DRD2	1813
HIST1H4B	8366			DTNA	1837
HIST1H4I	8294			DUPD1	338599
HIST2H3C	126961			DUSP13	51207
HKDC1	80201			DUSP26	78986
HMGA2	8091			DUSP27	92235
HMSD	284293			DYSFIP1	116729
HMX2	3167			EBF2	64641
HOTAIR	100124700			EDN3	1908
HOXA10	3206			EEF1A2	1917
HOXA11AS	221883			EFCAB4A	283229
HOXA11	3207			EGF	1950
HOXA13	3209			ELANE	1991
HOXA9	3205			EMP1	2012
HOXB13	10481			EMX2OS	196047
HOXB7	3217			ENAM	10117
HOXB8	3218			ENDOU	8909
HOXB9	3219			ENO3	2027
HOXC10	3226			ENPP3	5169
HOXC11	3227			EPDR1	54749
HOXC4	3221			ERBB4	2066
HOXC5	3222			ESRRG	2104
HOXC6	3223			EXTL1	2134
HOXC8	3224			F10	2159
HOXC9	3225			FABP3	2170
HOXD10	3236			FABP7	2173
HOXD11	3237			FABP9	646480
HOXD12	3238			FAM107A	11170
HOXD13	3239			FAM134B	54463
HOXD1	3231			FAM135B	51059
HPCA	3208			FAM13C	220965
HRNBP3	146713			FAM166B	730112
HSD17B3	3293			FAM179A	165186
HSD17B6	8630			FAM180B	399888
HTR1D	3352			FAM196B	100131897
HTR2C	3358			FAM3D	131177
HTR3E	285242			FAM47E	100129583
HTRA4	203100			FAM55B	120406
IBSP	3381			FAM55D	54827
ICAM4	3386			FAM57B	83723
ICAM5	7087			FAM71A	149647
IDO1	3620			FAM74A3	728495
IFI6	2537			FAM81B	153643
IFNG	3458			FBP2	8789
IFNK	56832			FBXO40	51725
IGF2BP1	10642			FCN2	2220
IGF2BP3	10643			FGF10	2255
IGFBPL1	347252			FGF18	8817
IL11	3589			FGF6	2251
IL17C	27189			FGF7	2252
IL17REL	400935			FHL1	2273
IL24	11009			FHL3	2275
IL28A	282616			FHL5	9457
IL28B	282617			FIGF	2277
IL29	282618			FITM1	161247
INHBA	3624			FLJ41941	100192420
INSM1	3642			FLJ43390	646113
ISG15	9636			FLNC	2318
ISM2	145501			FMO2	2327
ITPKA	3706			FMO6P	388714
KC6	641516			FMO9P	116123
KCNB2	9312			FNDC4	64838
KCNG3	170850			FNDC5	252995
KCNJ10	3766			FOLR1	2348
KCNS1	3787			FOXI1	2299
KHDC1L	100129128			FRMD3	257019
KIAA0125	9834			FRMPD1	22844
KIF25	3834			FRZB	2487
KIR2DS4	3809			FSD2	123722
KIR3DL3	115653			FXYD1	5348
KIRREL2	84063			FXYD4	53828
KISS1R	84634			GABRA4	2557
KLHDC7B	113730			GADD45B	4616
KLHL35	283212			GADL1	339896
KLK14	43847			GAL3ST3	89792
KNG1	3827			GALNTL1	57452
KREMEN2	79412			GALNTL6	442117
KRT37	8688			GCOM1	145781
KRT38	8687			GDF10	2662
KRT9	3857			GDF1	2657
KRTAP19-1	337882			GDF5	8200
KRTAP4-1	85285			GFRA1	2674
LAG3	3902			GGTA1	2681
LAIR2	3904			GJB1	2705
LAMA1	284217			GJD4	219770
LAMC2	3918			GLP1R	2740
LCE1F	353137			GLP2R	9340
LCT	3938			GLRA4	441509
LGALS4	3960			GLRB	2743
LHX1	3975			GLYATL1	92292
LHX2	9355			GLYAT	10249
LHX3	8022			GMPR	2766
LHX5	64211			GNA14	9630
LHX9	56956			GNG7	2788
LILRP2	79166			GOLGA6A	342096
LIM2	3982			GP2	2813
LIN28B	389421			GP9	2815
LINGO2	158038			GPD1L	23171
LOC100101938	100101938			GPD1	2819
LOC100128675	100128675			GPIHBP1	338328
LOC254559	254559			GPM6A	2823
LOC256880	256880			GPR101	83550
LOC283867	283867			GPR123	84435
LOC283999	283999			GPR12	2835
LOC284749	284749			GPRC6A	222545
LOC285548	285548			GPT	2875
LOC286467	286467			GPX3	2878
LOC339535	339535			GRB14	2888
LOC339674	339674			GREM2	64388
LOC399815	399815			GRIA1	2890
LOC440356	440356			GRIA4	2893
LOC440896	440896			GRIK3	2899
LOC440905	440905			GSTA2	2939
LOC541473	541473			GYS2	2998
LOC648691	648691			HAS1	3036
LOC723809	723809			HBA1	3039
LOC731789	731789			HBM	3042
LOC84740	84740			HCG22	285834
LOC84856	84856			HCN1	348980
LST-3TM12	338821			HEPACAM2	253012
MAGEA10	4109			HEPACAM	220296
MAGEA11	4110			HEPN1	641654
MAGEA12	4111			HFE2	148738
MAGEA1	4100			HHATL	57467
MAGEA2	4101			HMGCLL1	54511
MAGEA3	4102			HMGCS2	3158
MAGEA4	4103			HOPX	84525
MAGEA5	4104			HPGD	3248
MAGEA6	4105			HPR	3250
MAGEA9B	728269			HPSE2	60495
MAGEB2	4113			HP	3240
MAGEB6	158809			HRCT1	646962
MAGEC1	9947			HRC	3270
MAGEC2	51438			HSD17B13	345275
MAP7D2	256714			HSD3B1	3283
MAST1	22983			HSPB2	3316
MCM2	4171			HSPB3	8988
MEI1	150365			HSPB6	126393
METTL11B	149281			HSPB7	27129
MGAT3	4248			HTN1	3346
MGC12982	84793			HTN3	3347
MGC4473	79100			HTR3B	9177
MGC87042	256227			IGDCC4	57722
MIOX	55586			IGF1	3479
MIXL1	83881			IGSF22	283284
MMP11	4320			IL13	3596
MMP12	4321			IL17B	27190
MMP13	4322			IL17D	53342
MMP1	4312			IL17F	112744
MMP3	4314			IL1F6	27179
MMP9	4318			IL22	50616
MNX1	3110			IL6	3569
MOV10L1	54456			INMT	11185
MPP4	58538			IP6K3	117283
MS4A15	219995			IRX1	79192
MS4A1	931			ITGA7	3679
MSI1	4440			ITGB1BP2	26548
MSLNL	401827			ITGB1BP3	27231
MUC17	140453			ITLN1	55600
MYADML	151325			ITM2A	9452
MYBL2	4605			JPH2	57158
MYH16	84176			KBTBD10	10324
MYO3A	53904			KBTBD12	166348
NANOS2	339345			KBTBD13	390594
NCR1	9437			KBTBD5	131377
NCRNA00158	54072			KCNA1	3736
NCRNA00162	378825			KCNA4	3739
NCRNA00176	284739			KCNA7	3743
NECAB2	54550			KCNB1	3745
NEFH	4744			KCNC2	3747
NELL2	4753			KCNJ16	3773
NETO1	81832			KCNJ3	3760
NEUROD2	4761			KCNQ4	9132
NEUROG1	4762			KCNT1	57582
NEUROG2	63973			KCTD8	386617
NGB	58157			KIAA0408	9729
NKX2-2	4821			KIAA1324	57535
NKX2-4	644524			KLF15	28999
NKX6-1	4825			KLHDC7A	127707
NLRP10	338322			KLHL30	377007
NLRP7	199713			KLHL31	401265
NOBOX	135935			KLHL33	123103
NOTUM	147111			KLHL34	257240
NPBWR1	2831			KLHL38	340359
NPB	256933			KLK3	354
NPHS1	4868			KNCN	148930
NPNT	255743			KNDC1	85442
NPSR1	387129			KRT13	3860
NPW	283869			KRT25	147183
NR2E1	7101			KRT28	162605
NR5A1	2516			KRT31	3881
NRIP3	56675			KRT32	3882
NTN3	4917			KRT33B	3884
NTS	4922			KRT34	3885
NXPH2	11249			KRT35	3886
NXPH4	11247			KRT36	8689
OASL	8638			KRT3	3850
ONECUT1	3175			KRT40	125115
ONECUT2	9480			KRT4	3851
OR1F1	4992			KRT71	112802
OR2B6	26212			KRT76	51350
OR51B5	282763			KRT78	196374
OR6C70	390327			KRT84	3890
ORM1	5004			KRT85	3891
ORM2	5005			KRTAP11-1	337880
OTP	23440			KRTAP13-1	140258
OXT	5020			KRTAP13-2	337959
PADI3	51702			KRTAP3-1	83896
PAEP	5047			KRTAP3-2	83897
PAGE2B	389860			KRTAP3-3	85293
PAGE2	203569			KRTAP9-4	85280
PAX5	5079			KY	339855
PBX4	80714			LACRT	90070
PCSK9	255738			LAMB4	22798
PDIA2	64714			LBP	3929
PDX1	3651			LBX1	10660
PIF1	80119			LCN1	3933
PIPOX	51268			LCN6	158062
PIWIL1	9271			LDB3	11155
PKHD1	5314			LDLRAD1	388633
PLA2G2D	26279			LECT1	11061
PLAC1	10761			LGALS12	85329
PLEKHG4B	153478			LGI1	9211
PNCK	139728			LHCGR	3973
PNLDC1	154197			LIMCH1	22998
PNMA3	29944			LIMS3	96626
PNMA5	114824			LINGO4	339398
PNPLA5	150379			LMOD1	25802
POM121L2	94026			LMOD2	442721
POM121L4P	266697			LMOD3	56203
POU2AF1	5450			LOC100124692	100124692
POU4F1	5457			LOC100127888	100127888
POU6F2	11281			LOC100128164	100128164
PPAPDC1A	196051			LOC100130148	100130148
PPEF1	5475			LOC100188947	100188947
PRAME	23532			LOC100287718	100287718
PRAP1	118471			LOC121838	121838
PRDM13	59336			LOC121952	121952
PRG1	23574			LOC145837	145837
PRKCG	5582			LOC284233	284233
PRR23A	729627			LOC285419	285419
PSMC3IP	29893			LOC339240	339240
PSORS1C3	100130889			LOC389033	389033
PTCHD2	57540			LOC572558	572558
PTHLH	5744			LOC643763	643763
PTX4	390667			LOC645752	645752
PYDC1	260434			LOC648740	648740
PYY2	23615			LOC728606	728606
QRFPR	84109			LOC729467	729467
RAB3B	5865			LOC84931	84931
RAET1K	646024			LOC92973	92973
RCOR2	283248			LOC93432	93432
RDM1	201299			LPL	4023
REG1A	5967			LPO	4025
RETNLB	84666			LRRC10B	390205
RFC4	5984			LRRC14B	389257
RFPL1S	10740			LRRC26	389816
RHBDL3	162494			LRRC2	79442
RHEBL1	121268			LRRC30	339291
RHOXF1	158800			LRRC31	79782
RIMS2	9699			LRRC39	127495
RIPPLY2	134701			LRRC3B	116135
RNASE10	338879			LRRN4CL	221091
RNF212	285498			LRRTM1	347730
RORB	6096			LRRTM3	347731
ROS1	6098			LRRTM4	80059
RPL39L	116832			LRTM1	57408
RPSAP52	204010			LTF	4057
RSPH6A	81492			LYVE1	10894
RTBDN	83546			LYZ	4069
RTP3	83597			MAGEE2	139599
SAGE1	55511			MAL	4118
SALL3	27164			MAMDC2	256691
SALL4	57167			MAP1LC3C	440738
SCN2A	6326			MAP6	4135
SCUBE3	222663			MAPT	4137
SEC14L4	284904			MB	4151
SEPT3	55964			MC5R	4161
SERPINA10	51156			MEF2C	4208
SERPINA9	327657			MEG3	55384
SH2D4B	387694			MFAP4	4239
SHISA7	729956			MFSD6L	162387
SHOX2	6474			MGP	4256
SIGLEC12	89858			MIA	8190
SLAMF9	89886			MIMT1	100073347
SLC12A5	57468			MLANA	2315
SLC17A3	10786			MLPH	79083
SLC22A11	55867			MLXIPL	51085
SLC22A1	6580			MMRN1	22915
SLC22A20	440044			MOGAT1	116255
SLC5A11	115584			MORN5	254956
SLC5A12	159963			MPO	4353
SLC6A10P	386757			MPZ	4359
SLC6A7	6534			MRAP	56246
SLC8A2	6543			MRGPRE	116534
SLCO1B1	10599			MRO	83876
SLCO1B3	28234			MS4A8B	83661
SLCO6A1	133482			MSTN	2660
SMC1B	27127			MT1A	4489
SMCP	4184			MT1M	4499
SMEK3P	139420			MT4	84560
SOHLH1	402381			MUC21	394263
SOST	50964			MUC5B	727897
SOX14	8403			MUC7	4589
SOX1	6656			MURC	347273
SOX30	11063			MUSTN1	389125
SP8	221833			MYADML2	255275
SP9	100131390			MYBPC1	4604
SPANXB2	100133171			MYBPC2	4606
SPANXC	64663			MYBPH	4608
SPANXE	171489			MYF5	4617
SPATA21	374955			MYF6	4618
SPDYC	387778			MYH11	4629
SPIB	6689			MYH13	8735
SPINK1	6690			MYH15	22989
SPOCD1	90853			MYH1	4619
SPP1	6696			MYH2	4620
SPRR4	163778			MYH4	4622
SPZ1	84654			MYH6	4624
SSX1	6756			MYH7B	57644
SSX4	6759			MYH7	4625
STAG3	10734			MYH8	4626
STAR	6770			MYL10	93408
STC2	8614			MYL1	4632
STRA6	64220			MYL2	4633
STRA8	346673			MYL3	4634
SULT1E1	6783			MYLK2	85366
SUN3	256979			MYLK3	91807
SYCE2	256126			MYLK4	340156
SYCP2	10388			MYLPF	29895
SYNGR3	9143			MYO18B	84700
SYNGR4	23546			MYOC	4653
SYT10	341359			MYOD1	4654
SYT14	255928			MYOG	4656
SYT5	6861			MYOM1	8736
TAC3	6866			MYOM2	9172
TAF7L	54457			MYOM3	127294
TBR1	10716			MYOT	9499
TBX20	57057			MYOZ1	58529
TBX4	9496			MYOZ2	51778
TCAM1P	146771			MYOZ3	91977
TCEB3B	51224			MYPN	84665
TCP11	6954			MYRIP	25924
TDRD10	126668			MYT1L	23040
TDRD5	163589			NBEA	26960
TDRD9	122402			NCAM1	4684
TERT	7015			NCRNA00093	100188954
TEX15	56154			NCRNA00160	54064
TEX19	400629			NDRG2	57447
TLX2	3196			NEB	4703
TLX3	30012			NEK10	152110
TM4SF19	116211			NEK5	341676
TM7SF4	81501			NEU4	129807
TMC8	147138			NEXN	91624
TMEM114	283953			NIPSNAP3B	55335
TMEM88B	643965			NKAIN3	286183
TMPRSS15	5651			NKAPL	222698
TMSB15A	11013			NKX6-2	84504
TNFRSF9	3604			NME5	8382
TNFSF4	7292			NNAT	4826
TREML3	340206			NNMT	4837
TRIM15	89870			NOS1	4842
TRIM43	129868			NOSTRIN	115677
TRIML1	339976			NPY1R	4886
TRIML2	205860			NPY2R	4887
TRPA1	8989			NPY5R	4889
TSGA10IP	254187			NPY6R	4888
TSKS	60385			NPY	4852
TTBK1	84630			NR4A1	3164
UBD	10537			NRAP	4892
ULBP1	80329			NRG2	9542
UPB1	51733			NRG3	10718
VCAM1	7412			NT5C1A	84618
VENTXP7	391518			NTRK3	4916
VIL1	7429			NWD1	284434
WBSCR28	135886			OBSCN	84033
WDR87	83889			ODAM	54959
WISP1	8840			ODF4	146852
WIT1	51352			OGN	4969
WNT2	7472			OLIG1	116448
WT1	7490			OR7E37P	26636
XAGE1D	9503			OSTBETA	123264
XKR5	389610			OTC	5009
ZAN	7455			OTOP1	133060
ZBTB32	27033			P2RX6	9127
ZBTB8B	728116			PABPC1L2B	645974
ZFP42	132625			PACRG	135138
ZFR2	23217			PADI1	29943
ZIC1	7545			PADI2	11240
ZIC2	7546			PAQR9	344838
ZIC5	85416			PAR5	8123
ZNF114	163071			PARK2	5071
ZNF280A	129025			PCA3	50652
ZNF541	84215			PCDH20	64881
ZNF695	57116			PCDHA11	56138
ZP4	57829			PCDHA12	56137
ZPBP2	124626			PCDHA13	56136
ZYG11A	440590			PCDHA3	56145
tAKR	389932			PCDHAC1	56135
				PCDHAC2	56134
				PCDP1	200373
				PCK1	5105
				PCSK2	5126
				PDE11A	50940
				PDE4DIP	9659
				PDE8B	8622
				PDK4	5166
				PDLIM3	27295
				PEBP4	157310
				PEG3	5178
				PFKFB1	5207
				PFKM	5213
				PGAM2	5224
				PGM5	5239
				PGPEP1L	145814
				PHKG1	5260
				PHYH	5264
				PI16	221476
				PIGR	5284
				PIP	5304
				PIRT	644139
				PITX3	5309
				PKIA	5569
				PKNOX2	63876
				PLA2G2A	5320
				PLAC9	219348
				PLCB4	5332
				PLCXD3	345557
				PLEKHB1	58473
				PLIN1	5346
				PLIN4	729359
				PLIN5	440503
				PLN	5350
				PLP1	5354
				PLUNC	51297
				PODN	127435
				POPDC2	64091
				PPAPDC3	84814
				PPARGC1A	10891
				PPP1R1A	5502
				PPP1R1B	84152
				PPP1R3A	5506
				PPP1R3C	5507
				PPP1R9A	55607
				PRB1	5542
				PRB2	653247
				PRB3	5544
				PRB4	5545
				PRG4	10216
				PRH1	5554
				PRH2	5555
				PRKAA2	5563
				PRKAG3	53632
				PROKR2	128674
				PROL1	58503
				PROM1	8842
				PRR4	11272
				PRSS27	83886
				PRSS33	260429
				PRSS41	360226
				PRUNE2	158471
				PSCA	8000
				PSD2	84249
				PTGFR	5737
				PTGIS	5740
				PTX3	5806
				PYGM	5837
				RAB17	64284
				RAB9B	51209
				RALYL	138046
				RAPSN	5913
				RASD1	51655
				RBM24	221662
				RBP4	5950
				RCAN2	10231
				RELN	5649
				RERGL	79785
				RGN	9104
				RGR	5995
				RGS22	26166
				RHAG	6005
				RHCG	51458
				RIMS4	140730
				RMST	196475
				ROPN1	54763
				RORC	6097
				RPL3L	6123
				RPRML	388394
				RPTN	126638
				RRAD	6236
				RRAGD	58528
				RSPH1	89765
				RSPO3	84870
				RTN2	6253
				RXRG	6258
				RYR1	6261
				S100A1	6271
				SAA1	6288
				SAA2	6289
				SAA4	6291
				SAMD5	389432
				SBK2	646643
				SCARA5	286133
				SCEL	8796
				SCG3	29106
				SCGB1A1	7356
				SCGB1D2	10647
				SCGB2A1	4246
				SCGB2A2	4250
				SCGB3A1	92304
				SCGB3A2	117156
				SCGN	10590
				SCIN	85477
				SCN1B	6324
				SCN2B	6327
				SCN4A	6329
				SCN7A	6332
				SCRG1	11341
				SEC14L5	9717
				SELENBP1	8991
				SEMA3E	9723
				SEMA6C	10500
				SERPINA3	12
				SERPINA5	5104
				SERPINB11	89778
				SFRP1	6422
				SFRP5	6425
				SFTPA2	729238
				SGCA	6442
				SGCD	6444
				SGCG	6445
				SH3BGRL2	83699
				SH3BGR	6450
				SHISA4	149345
				SHOX	6473
				SIAH3	283514
				SILV	6490
				SLC13A2	9058
				SLC1A7	6512
				SLC24A5	283652
				SLC25A34	284723
				SLC25A4	291
				SLC26A4	5172
				SLC27A6	28965
				SLC28A1	9154
				SLC2A4	6517
				SLC30A2	7780
				SLC34A2	10568
				SLC36A2	153201
				SLC38A3	10991
				SLC45A2	51151
				SLC46A2	57864
				SLC4A4	8671
				SLC5A8	160728
				SLC6A1	6529
				SLC6A20	54716
				SLC7A14	57709
				SLC8A3	6547
				SLCO5A1	81796
				SLITRK2	84631
				SLITRK4	139065
				SLN	6588
				SLURP1	57152
				SMARCD3	6604
				SMPX	23676
				SMR3A	26952
				SMR3B	10879
				SMTNL1	219537
				SMTNL2	342527
				SMYD1	150572
				SNTN	132203
				SNX31	169166
				SORBS1	10580
				SORBS2	8470
				SOX10	6663
				SPAG11B	10407
				SPATA4	132851
				SPDEF	25803
				SPEG	10290
				SPHKAP	80309
				SPINK5	11005
				SPINK8	646424
				SPINK9	643394
				SPOCK3	50859
				SPRR3	6707
				SPTB	6710
				SRD5A2	6716
				SRL	6345
				SRPK3	26576
				SSTR1	6751
				STAC2	342667
				STAC3	246329
				STATH	6779
				STMN2	11075
				STOML3	161003
				SULT1C3	442038
				SYNM	23336
				SYNPO2L	79933
				SYNPO2	171024
				SYNPR	132204
				SYPL2	284612
				SYT4	6860
				TAC1	6863
				TBX15	6913
				TCAP	8557
				TCEAL2	140597
				TCEAL7	56849
				TCHHL1	126637
				TCHH	7062
				TCN1	6947
				TDGF1	6997
				TECRL	253017
				TEKT1	83659
				TFAP2B	7021
				TFF1	7031
				TFF3	7033
				TF	7018
				TGM3	7053
				TGM7	116179
				THRSP	7069
				TIMP4	7079
				TLX1NB	100038246
				TLX1	3195
				TMC5	79838
				TMEFF2	23671
				TMEM100	55273
				TMEM132C	92293
				TMEM146	257062
				TMEM178	130733
				TMEM182	130827
				TMEM213	155006
				TMEM229A	730130
				TMEM232	642987
				TMEM233	387890
				TMEM38A	79041
				TMEM52	339456
				TMOD1	7111
				TMOD4	29765
				TMPRSS11B	132724
				TNMD	64102
				TNNC1	7134
				TNNC2	7125
				TNNI1	7135
				TNNI2	7136
				TNNT1	7138
				TNNT3	7140
				TNXB	7148
				TOX3	27324
				TPM1	7168
				TPM2	7169
				TPPP2	122664
				TRDN	10345
				TREH	11181
				TRH	7200
				TRIM53	642569
				TRIM54	57159
				TRIM55	84675
				TRIM63	84676
				TRIM72	493829
				TRNP1	388610
				TRPM1	4308
				TSPAN8	7103
				TTN	7273
				TTR	7276
				TTYH1	57348
				TUBA8	51807
				TUSC5	286753
				TXLNB	167838
				TYRP1	7306
				TYR	7299
				UBXN10	127733
				UCP3	7352
				UGT2B11	10720
				UGT2B4	7363
				UGT3A1	133688
				UNC45B	146862
				UPK1A	11045
				UPK3A	7380
				USP2	9099
				VAT1L	57687
				VEPH1	79674
				VGLL2	245806
				VIP	7432
				VIT	5212
				VSIG2	23584
				VWA3B	200403
				VWA5B1	127731
				WFDC2	10406
				WFDC6	140870
				WISP2	8839
				XIRP1	165904
				XIRP2	129446
				XPNPEP2	7512
				YIPF7	285525
				ZBTB16	7704
				ZDHHC15	158866
				ZDHHC22	283576
				ZFP106	64397
				ZG16B	124220
				ZMYND12	84217
				ZNF385D	79750
				ZNF835	90485
				ZP2	7783
				ZSCAN1	284312

## Sheet: mesenchymalVSnormal
UP				DOWN
gene_name	entrezID			gene_name	entrezID
A4GNT	51146			A2BP1	54715
AADACL3	126767			A2ML1	144568
ACAN	176			AADACL2	344752
ACCN4	55515			AADAC	13
ACPT	93650			ABCA8	10351
ACTL8	81569			ABCC6	368
ADAM12	8038			ABHD1	84696
ADAM19	8728			ABO	28
ADAM8	101			ABRA	137735
ADAMDEC1	27299			ACACB	32
ADAMTS12	81792			ACADL	33
ADAMTS14	140766			ACADSB	36
ADAMTS16	170690			ACER1	125981
ADAMTS20	80070			ACOT6	641372
ADAMTS2	9509			ACOX2	8309
ADAMTS6	11174			ACPP	55
ADAMTS7	11173			ACSM3	6296
ADAMTSL2	9719			ACTA1	58
ADCY10	55811			ACTN2	88
ADD2	119			ACTN3	89
ADRA1B	147			ADAMTS19	171019
ADRB3	155			ADCY8	114
AEBP1	165			ADH1A	124
AFP	174			ADH1B	125
AIM2	9447			ADH1C	126
AJAP1	55966			ADH4	127
ALB	213			ADH6	130
ALPPL2	251			ADH7	131
ALPP	250			ADHFE1	137872
ALX1	8092			ADIPOQ	9370
AMAC1L2	83650			ADPRHL1	113622
AMAC1	146861			ADRA1A	148
AMDHD1	144193			ADSSL1	122622
AMH	268			AGBL1	123624
AMIGO2	347902			AGFG2	3268
AMTN	401138			AGR2	10551
AMZ1	155185			AGR3	155465
ANO1	55107			AGXT2L1	64850
ANXA10	11199			AIF1L	83543
ANXA13	312			AKAP14	158798
APBA2	321			ALDH1A1	216
APLN	8862			ALDH1A2	8854
APOA2	336			ALDH1L1	10840
APOC1P1	342			ALDH3A1	218
APOC1	341			ALOX12B	242
APOC2	344			ALOX12	239
APOH	350			ALOX15	246
AQP10	89872			AMHR2	269
ARSE	415			AMOT	154796
ARSI	340075			AMPD1	270
ARTN	9048			AMY1A	276
ASPN	54829			AMY2A	279
ATP8A2	51761			AMY2B	280
B4GALNT1	2583			ANGPTL1	9068
BAI1	575			ANGPTL5	253935
BASP1	10409			ANGPTL7	10218
BEND6	221336			ANK1	286
BGN	633			ANK2	287
BMP1	649			ANKRD20A3	441425
BMP8A	353500			ANKRD20A4	728747
BRDT	676			ANKRD23	200539
BST2	684			ANKRD2	26287
C11orf41	25758			ANKRD31	256006
C11orf86	254439			ANKRD35	148741
C11orf87	399947			ANKRD43	134548
C12orf59	120939			ANKRD56	345079
C13orf16	121793			ANKS1B	56899
C14orf34	645687			ANO5	203859
C14orf73	91828			ANXA1	301
C16orf73	254528			ANXA9	8416
C17orf77	146723			APOBEC2	10930
C17orf93	360205			APOBEC4	403314
C19orf59	199675			APOD	347
C19orf77	284422			APOF	319
C1QL1	10882			AQP2	359
C1QL4	338761			AQP3	360
C1QTNF6	114904			AQP4	361
C1orf180	439927			AQP5	362
C1orf186	440712			AQP7P1	375719
C1orf94	84970			AQP7P3	441432
C20orf103	24141			AQP7	364
C20orf141	128653			ARHGAP36	158763
C21orf125	284836			ARHGEF38	54848
C21orf90	114043			ARMC3	219681
C21orf96	80215			ARSF	416
C3orf72	401089			ARSH	347527
C4orf26	152816			ART1	417
C4orf50	389197			ART3	419
C5orf58	133874			ASB10	136371
C6orf10	10665			ASB11	140456
C6orf141	135398			ASB12	142689
C6orf191	253582			ASB14	142686
C6orf227	401253			ASB15	142685
C7orf10	79783			ASB16	92591
C7orf65	401335			ASB18	401036
C8ORFK29	340393			ASB2	51676
C9orf53	51198			ASB4	51666
CA9	768			ASCL3	56676
CACNA1B	774			ASPA	443
CACNG7	59284			ASPG	374569
CACNG8	59283			ATG9B	285973
CALB1	793			ATP10B	23120
CAMK1G	57172			ATP12A	479
CAMK2N2	94032			ATP13A4	84239
CAV1	857			ATP13A5	344905
CCBE1	147372			ATP1A2	477
CCDC144C	348254			ATP2A1	487
CCDC144NL	339184			ATP2B2	491
CCDC38	120935			ATP6V0A4	50617
CCL11	6356			ATP6V1B1	525
CCL5	6352			AZGP1	563
CCL7	6354			B3GALT1	8708
CCNA1	8900			B3GALT5	10317
CCR8	1237			B3GNT6	192134
CD276	80381			BARX2	8538
CD70	970			BCAS1	8537
CD80	941			BCL2L15	440603
CDH11	1009			BMP3	651
CDH18	1016			BNIPL	149428
CDH2	1000			BOLL	66037
CDH4	1002			BPIL1	80341
CDK5R2	8941			BPIL3	128859
CDKN2A	1029			BSND	7809
CDKN2BAS	100048912			BSPRY	54836
CDX1	1044			BTC	685
CDX2	1045			C10orf107	219621
CEBPE	1053			C10orf129	142827
CELSR3	1951			C10orf71	118461
CERCAM	51148			C10orf79	80217
CGB1	114335			C10orf81	79949
CGB2	114336			C10orf90	118611
CGB5	93659			C10orf93	255352
CGB8	94115			C10orf95	79946
CGB	1082			C11orf92	399948
CHAT	1103			C12orf39	80763
CHIT1	1118			C12orf40	283461
CHN1	1123			C12orf74	338809
CHRM5	1133			C13orf26	122046
CHRNA6	8973			C13orf30	144809
CHRNA9	55584			C13orf36	400120
CHST11	50515			C13orf39	196541
CHST2	9435			C14orf180	400258
CHSY3	337876			C14orf86	283592
CILP2	148113			C15orf62	643338
CLDN14	23562			C16orf89	146556
CLEC11A	6320			C17orf28	283987
CLEC12A	160364			C18orf16	147429
CLEC17A	388512			C18orf26	284254
CLEC1B	51266			C18orf34	374864
CLEC6A	93978			C1QTNF7	114905
CNGB1	1258			C1orf116	79098
CNGB3	54714			C1orf127	148345
CNIH3	149111			C1orf130	400746
CNTD2	79935			C1orf158	93190
CNTNAP2	26047			C1orf161	126868
COL10A1	1300			C1orf168	199920
COL11A1	1301			C1orf170	84808
COL12A1	1303			C1orf173	127254
COL13A1	1305			C1orf177	163747
COL16A1	1307			C1orf189	388701
COL1A1	1277			C1orf192	257177
COL1A2	1278			C1orf194	127003
COL22A1	169044			C1orf230	284485
COL24A1	255631			C1orf87	127795
COL27A1	85301			C1orf88	128344
COL2A1	1280			C20orf114	92747
COL3A1	1281			C20orf166	128826
COL4A1	1282			C20orf185	359710
COL4A2	1284			C20orf26	26074
COL4A5	1287			C20orf70	140683
COL4A6	1288			C20orf85	128602
COL5A1	1289			C21orf121	150142
COL5A2	1290			C21orf15	54094
COL5A3	50509			C21orf81	391267
COL6A1	1291			C2orf40	84417
COL6A2	1292			C2orf50	130813
COL6A3	1293			C2orf54	79919
COL7A1	1294			C2orf71	388939
COL8A1	1295			C2orf73	129852
COX7B2	170712			C2orf88	84281
CPA6	57094			C3orf15	89876
CPN2	1370			C3orf43	255798
CREG2	200407			C3orf45	132228
CRYAA	1409			C3orf57	165679
CRYBA2	1412			C4orf19	55286
CRYGN	155051			C4orf22	255119
CSAG1	158511			C4orf35	85438
CSAG2	728461			C4orf40	401137
CSAG3	389903			C4orf6	10141
CSF2	1437			C4orf7	260436
CSMD2	114784			C5orf27	202299
CSMD3	114788			C5orf46	389336
CSPG4	1464			C5orf49	134121
CT45A1	541466			C6orf103	79747
CT45A2	728911			C6orf118	168090
CT45A3	441519			C6orf124	653483
CT45A4	441520			C6orf142	90523
CT45A5	441521			C6orf195	154386
CT62	196993			C6orf217	100131814
CTAG1B	1485			C6orf58	352999
CTAG2	30848			C6orf94	153918
CTHRC1	115908			C6	729
CTLA4	1493			C7orf53	286006
CTRB2	440387			C7orf57	136288
CXCL10	3627			C7	730
CXCL11	6373			C8orf22	492307
CXCL13	10563			C8orf47	203111
CXCL9	4283			C8orf79	57604
CXCR2P1	3580			C9orf128	392307
CXorf48	54967			C9orf135	138255
CXorf49B	100132994			C9orf152	401546
CXorf61	203413			C9orf169	375791
CYP27B1	1594			C9orf171	389799
CYP27C1	339761			C9orf24	84688
DAZ1	1617			C9orf70	84850
DCAF4L2	138009			CA10	56934
DCBLD1	285761			CA14	23632
DEC1	50514			CA1	759
DFNA5	1687			CA3	761
DGKI	9162			CA4	762
DHRS2	10202			CA6	765
DIRC1	116093			CA7	766
DISP2	85455			CA8	767
DKFZP434L187	26082			CAB39L	81617
DKFZp686A1627	266695			CABC1	56997
DKK1	22943			CACNA1S	779
DLGAP3	58512			CACNB4	785
DLL3	10683			CACNG6	59285
DLX1	1745			CADM2	253559
DLX2	1746			CALML6	163688
DLX6AS	285987			CAMK2A	815
DLX6	1750			CAMK2B	816
DMBX1	127343			CAND2	23066
DMP1	1758			CAPN14	440854
DMRT1	1761			CAPN3	825
DMRTA2	63950			CAPN5	726
DNAH17	8632			CAPN9	10753
DNMT3B	1789			CAPSL	133690
DPF1	8193			CAPS	828
DPPA2	151871			CARNS1	57571
DPY19L2P1	554236			CASC1	55259
DRD4	1815			CASQ1	844
DRD5	1816			CAV3	859
DSCAM	1826			CCDC108	255101
DUSP5P	574029			CCDC129	223075
DUSP9	1852			CCDC135	84229
DVWA	344875			CCDC160	347475
ELAVL2	1993			CCDC33	80125
ELFN2	114794			CCDC37	348807
ELOVL3	83401			CCDC60	160777
EMID2	136227			CCDC64B	146439
EMILIN1	11117			CCDC65	85478
EMR1	2015			CCL14-CCL15	348249
EMX1	2016			CCL14	6358
EN1	2019			CCL16	6360
EN2	2020			CCL28	56477
ENO2	2026			CD164L2	388611
EPHA8	2046			CD200R1	131450
EPHB2	2048			CD24	100133941
EPSTI1	94240			CD300LG	146894
EPYC	1833			CDH20	28316
ESPNL	339768			CDH26	60437
F2RL2	2151			CDHR3	222256
F2	2147			CDNF	441549
FADD	8772			CEACAM1	634
FADS3	3995			CEACAM5	1048
FAM123A	219287			CEACAM6	4680
FAM132A	388581			CEACAM7	1087
FAM133A	286499			CES3	23491
FAM138F	641702			CFD	1675
FAM176A	84141			CFTR	1080
FAM183B	340286			CGNL1	84952
FAM71E2	284418			CGN	57530
FAM71F1	84691			CHAD	1101
FAM75C1	441452			CHDH	55349
FAP	2191			CHI3L2	1117
FBN2	2201			CHL1	10752
FBXO43	286151			CHRDL1	91851
FCGR3A	2214			CHRM1	1128
FCRL3	115352			CHRNA10	57053
FER1L4	80307			CHST4	10164
FEZ1	9638			CHST9	83539
FEZF1	389549			CIDEA	1149
FGA	2243			CIDEC	63924
FGB	2244			CKMT2	1160
FGF19	9965			CKM	1158
FGF3	2248			CLCA3P	9629
FGF5	2250			CLCA4	22802
FGG	2266			CLCN1	1180
FGL1	2267			CLCNKA	1187
FIBCD1	84929			CLCNKB	1188
FKBP10	60681			CLDN10	9071
FKBP9L	360132			CLDN11	5010
FLJ12825	440101			CLDN17	26285
FLJ16779	100192386			CLDN3	1365
FLJ36000	284124			CLDN4	1364
FLJ44054	643365			CLDN7	1366
FLJ45983	399717			CLDN8	9073
FLRT2	23768			CLEC3B	7123
FN1	2335			CLEC4GP1	440508
FNDC1	84624			CLIC3	9022
FOLR3	2352			CLIC5	53405
FOXB1	27023			CLIC6	54102
FOXC2	2303			CLUL1	27098
FOXD1	2297			CLU	1191
FOXE3	2301			CLVS2	134829
FOXI3	344167			CMA1	1215
FOXL1	2300			CMTM5	116173
FOXL2	668			CMYA5	202333
FOXP3	50943			CNFN	84518
FOXS1	2307			CNTFR	1271
FRMD5	84978			COBL	23242
FSD1	79187			COQ10A	93058
FSTL3	10272			COX6A2	1339
FST	10468			COX7A1	1346
FXYD5	53827			CPB1	1360
FZD2	2535			CPEB3	22849
GABRD	2563			CRAT	1384
GABRG2	2566			CRCT1	54544
GAD1	2571			CRHR2	1395
GAGE12D	100132399			CRISP2	7180
GAGE12J	729396			CRISP3	10321
GAGE1	2543			CRNN	49860
GAGE2A	729447			CRYAB	1410
GAGE2B	645037			CRYM	1428
GAGE2D	729408			CSN2	1447
GAGE4	2576			CSN3	1448
GALNT9	50614			CST2	1470
GAST	2520			CST4	1472
GATA4	2626			CST5	1473
GBP5	115362			CSTA	1475
GBX2	2637			CSTB	1476
GDF6	392255			CTNNA2	1496
GDPD2	54857			CTNNA3	29119
GFI1	2672			CTNND2	1501
GIP	2695			CTTNBP2	83992
GJB7	375519			CXCL17	284340
GJC1	10052			CXCR2	3579
GLIS1	148979			CXorf41	139212
GNGT1	2792			CXorf64	100130613
GNLY	10578			CYP11A1	1583
GOLGA8C	729786			CYP1A1	1543
GOLGA8G	283768			CYP1A2	1544
GPC2	221914			CYP21A2	1589
GPR144	347088			CYP2A13	1553
GPR149	344758			CYP2A6	1548
GPR150	285601			CYP2B7P1	1556
GPR158	57512			CYP2C18	1562
GPR176	11245			CYP2C19	1557
GPR39	2863			CYP2C9	1559
GPR50	9248			CYP2E1	1571
GPRIN1	114787			CYP2F1	1572
GREM1	26585			CYP3A4	1576
GRIA3	2892			CYP3A5	1577
GRIN2D	2906			CYP4B1	1580
GRM4	2914			CYP4F12	66002
GRP	2922			CYP4F22	126410
GTF2A1L	11036			CYP4X1	260293
GTSF1L	149699			DARC	2532
GTSF1	121355			DCDC2B	149069
GUCA1A	2978			DCT	1638
GUCA1C	9626			DCX	1641
H2BFM	286436			DDIT4L	115265
H2BFWT	158983			DEFB104A	140596
HAND1	9421			DEFB1	1672
HAP1	9001			DEFB4A	1673
HAPLN1	1404			DEGS2	123099
HBE1	3046			DEPDC6	64798
HDGFL1	154150			DES	1674
HERC5	51191			DGAT2	84649
HES7	84667			DHRS7C	201140
HHIPL1	84439			DHRS9	10170
HHIPL2	79802			DIO1	1733
HIST1H1D	3007			DKK4	27121
HIST1H1T	3010			DLG2	1740
HIST1H2AG	8969			DLK1	8788
HIST1H2AH	85235			DMBT1	1755
HIST1H2AJ	8331			DNAH12	201625
HIST1H2BI	8346			DNAH7	56171
HIST1H2BM	8342			DNAI1	27019
HIST1H2BO	8348			DNAI2	64446
HIST1H3B	8358			DNALI1	7802
HIST1H3C	8352			DNASE1L3	1776
HIST1H3G	8355			DNASE2B	58511
HIST1H3H	8357			DOC2B	8447
HIST1H3J	8356			DPCR1	135656
HIST1H4I	8294			DPF3	8110
HK3	3101			DPP10	57628
HKDC1	80201			DTNA	1837
HMGA2	8091			DUOXA2	405753
HMX1	3166			DUPD1	338599
HMX2	3167			DUSP13	51207
HOTAIR	100124700			DUSP26	78986
HOXA10	3206			DUSP27	92235
HOXA11AS	221883			DYDC1	143241
HOXA11	3207			ECM1	1893
HOXA13	3209			ECT2L	345930
HOXB13	10481			EDN3	1908
HOXB7	3217			EEF1A2	1917
HOXB8	3218			EFCAB4A	283229
HOXB9	3219			EFCAB6	64800
HOXC10	3226			EFHB	151651
HOXC11	3227			EFHC2	80258
HOXC13	3229			EGF	1950
HOXC4	3221			EHF	26298
HOXC5	3222			ELANE	1991
HOXC6	3223			ELF3	1999
HOXC8	3224			ELF5	2001
HOXC9	3225			EMP1	2012
HOXD10	3236			ENAM	10117
HOXD11	3237			ENDOU	8909
HOXD13	3239			ENO3	2027
HOXD1	3231			ENPP3	5169
HRNBP3	146713			ENPP4	22875
HSD17B3	3293			ENTPD8	377841
HSD17B6	8630			EPB42	2038
HSF2BP	11077			EPGN	255324
HTR1D	3352			EPHA7	2045
HTR2C	3358			EPHX2	2053
HTR3E	285242			EPHX3	79852
HTR7	3363			EPS8L1	54869
HTRA3	94031			EPS8L3	79574
HTRA4	203100			ERBB4	2066
IBSP	3381			ERN2	10595
ICAM5	7087			ESRRB	2103
IDO1	3620			ESRRG	2104
IFI44L	10964			EVPL	2125
IFI44	10561			EXPH5	23086
IFI6	2537			EXTL1	2134
IFIT1	3434			EYA2	2139
IFIT2	3433			F10	2159
IFIT3	3437			FA2H	79152
IFNA1	3439			FABP3	2170
IFNB1	3456			FABP7	2173
IFNG	3458			FADS6	283985
IFNK	56832			FAM107A	11170
IGF2AS	51214			FAM149A	25854
IGF2BP1	10642			FAM150A	389658
IGF2BP2	10644			FAM166B	730112
IGFBP1	3484			FAM177B	400823
IGFBPL1	347252			FAM179A	165186
IGFL3	388555			FAM180B	399888
IL11	3589			FAM189A2	9413
IL13RA2	3598			FAM25A	643161
IL24	11009			FAM3B	54097
IL28A	282616			FAM3D	131177
IL28B	282617			FAM47E	100129583
IL29	282618			FAM55B	120406
IL2RA	3559			FAM55D	54827
IL7R	3575			FAM57B	83723
INHBA	3624			FAM71A	149647
INSM2	84684			FAM74A3	728495
INSRR	3645			FAM81B	153643
IRGM	345611			FBP2	8789
ISG15	9636			FBXO40	51725
ITGA11	22801			FCN2	2220
ITGA1	3672			FGF10	2255
ITGA5	3678			FGF20	26281
JPH3	57338			FGF6	2251
KANK4	163782			FHL1	2273
KC6	641516			FIGF	2277
KCNF1	3754			FITM1	161247
KCNJ10	3766			FLG2	388698
KCNJ6	3763			FLG	2312
KCNK9	51305			FLJ41941	100192420
KCNQ2	3785			FLJ43390	646113
KHDC1L	100129128			FMO2	2327
KIAA1045	23349			FMO5	2330
KIAA1644	85352			FMO6P	388714
KIF26B	55083			FMO9P	116123
KIF3C	3797			FNDC5	252995
KIR2DS4	3809			FOLR1	2348
KIRREL2	84063			FOXA1	3169
KISS1	3814			FOXI1	2299
KLF17	128209			FOXI2	399823
KLHDC7B	113730			FRMD3	257019
KLKP1	606293			FRMPD1	22844
KMO	8564			FRZB	2487
KNG1	3827			FSD2	123722
KREMEN2	79412			FTLP10	100130017
KRTAP1-5	83895			FUT2	2524
KRTAP19-1	337882			FUT3	2525
KRTAP4-1	85285			FUT6	2528
L1CAM	3897			FXYD1	5348
LAG3	3902			FXYD2	486
LAIR2	3904			FXYD4	53828
LAMA1	284217			GABRA4	2557
LAMA3	3909			GABRP	2568
LAMC2	3918			GADL1	339896
LBX2	85474			GALNT12	79695
LCTL	197021			GALNTL1	57452
LEPRE1	64175			GALNTL6	442117
LEPREL1	55214			GAMT	2593
LGALS1	3956			GAPDHS	26330
LHB	3972			GAS2	2620
LHFPL5	222662			GBP6	163351
LHX1	3975			GCKR	2646
LHX2	9355			GCNT3	9245
LHX3	8022			GCOM1	145781
LHX5	64211			GDF10	2662
LHX9	56956			GDF5	8200
LILRA3	11026			GDF7	151449
LILRB4	11006			GDPD3	79153
LIN28B	389421			GGT6	124975
LINGO2	158038			GGTA1	2681
LOC100101938	100101938			GJB1	2705
LOC100128076	100128076			GLOD5	392465
LOC100132354	100132354			GLP1R	2740
LOC100133469	100133469			GLYATL1	92292
LOC100216001	100216001			GLYAT	10249
LOC116437	116437			GNA14	9630
LOC150197	150197			GNG7	2788
LOC254559	254559			GNMT	27232
LOC283867	283867			GOLGA6A	342096
LOC285548	285548			GP2	2813
LOC285954	285954			GP9	2815
LOC286467	286467			GPD1L	23171
LOC339674	339674			GPD1	2819
LOC340508	340508			GPIHBP1	338328
LOC389458	389458			GPR101	83550
LOC400696	400696			GPR110	266977
LOC400940	400940			GPR123	84435
LOC440173	440173			GPR12	2835
LOC440896	440896			GPR64	10149
LOC440905	440905			GPR81	27198
LOC646627	646627			GPRC6A	222545
LOC731789	731789			GPT2	84706
LOC84740	84740			GPT	2875
LOC84856	84856			GPX3	2878
LOXL2	4017			GRB14	2888
LOX	4015			GREM2	64388
LPPR5	163404			GRHL1	29841
LRAT	9227			GRHL3	57822
LRRC15	131578			GRIA4	2893
LRRN4	164312			GRIK3	2899
LRTM2	654429			GRM7	2917
LST-3TM12	338821			GSTA1	2938
LTBP1	4052			GSTA2	2939
LUM	4060			GSTA3	2940
LUZP4	51213			GUCY2C	2984
LY6K	54742			GYS2	2998
LYPD1	116372			HAL	3034
MAGEA10	4109			HAO2	51179
MAGEA11	4110			HBA1	3039
MAGEA12	4111			HBM	3042
MAGEA1	4100			HCG22	285834
MAGEA2	4101			HCN1	348980
MAGEA3	4102			HEPACAM2	253012
MAGEA4	4103			HEPACAM	220296
MAGEA5	4104			HEPN1	641654
MAGEA6	4105			HFE2	148738
MAGEA9B	728269			HHATL	57467
MAGEB2	4113			HLF	3131
MAGEB6	158809			HMGCLL1	54511
MAGEC1	9947			HMGCS2	3158
MAGEC2	51438			HOPX	84525
MAGED4B	81557			HPGD	3248
MAGED4	728239			HPR	3250
MAGEL2	54551			HP	3240
MARCH4	57574			HRASLS5	117245
MATN3	4148			HRC	3270
MCHR2	84539			HS3ST1	9957
MEPE	56955			HS3ST6	64711
METTL11B	149281			HSD11B2	3291
MFAP2	4237			HSD17B13	345275
MGAT4C	25834			HSD3B1	3283
MGAT5B	146664			HSPB6	126393
MGC12982	84793			HSPB7	27129
MGC16121	84848			HSPB8	26353
MGC16703	113691			HSPC159	29094
MGC4473	79100			HTN1	3346
MGC45800	90768			HTN3	3347
MGC87042	256227			HTR3A	3359
MIAT	440823			HTR3B	9177
MICAL2	9645			IGSF10	285313
MICB	4277			IGSF22	283284
MIOX	55586			IKZF2	22807
MMP10	4319			IL12A	3592
MMP11	4320			IL17D	53342
MMP12	4321			IL17F	112744
MMP13	4322			IL19	29949
MMP14	4323			IL1F6	27179
MMP1	4312			IL1RN	3557
MMP20	9313			IL22	50616
MMP3	4314			IL26	55801
MMP8	4317			ITGB1BP2	26548
MMP9	4318			ITGB1BP3	27231
MNX1	3110			ITLN1	55600
MOV10L1	54456			IVL	3713
MS4A15	219995			IYD	389434
MUC17	140453			JPH1	56704
MXRA5	25878			KAT2B	8850
MYBL2	4605			KBTBD10	10324
MYH16	84176			KBTBD12	166348
MYL7	58498			KBTBD13	390594
MYO7B	4648			KBTBD5	131377
NAA11	84779			KCNA4	3739
NCRNA00052	145978			KCNA7	3743
NCRNA00158	54072			KCNB1	3745
NCRNA00162	378825			KCNC2	3747
NECAB2	54550			KCNH6	81033
NELL2	4753			KCNIP2	30819
NETO1	81832			KCNJ11	3767
NETO2	81831			KCNJ16	3773
NEUROG2	63973			KCNJ3	3760
NGB	58157			KCNRG	283518
NID1	4811			KCNT1	57582
NID2	22795			KIAA0408	9729
NKAIN4	128414			KIAA1244	57221
NKX2-2	4821			KIAA1324	57535
NKX3-2	579			KLB	152831
NKX6-1	4825			KLF15	28999
NLRP10	338322			KLF4	9314
NLRP7	199713			KLHDC7A	127707
NOTO	344022			KLHDC8A	55220
NOTUM	147111			KLHL31	401265
NOX4	50507			KLHL32	114792
NPBWR1	2831			KLHL33	123103
NPB	256933			KLHL34	257240
NPFFR2	10886			KLHL38	340359
NPSR1	387129			KLK11	11012
NPW	283869			KLK12	43849
NR5A1	2516			KLK13	26085
NRG1	3084			KLK1	3816
NRIP3	56675			KLK3	354
NT5E	4907			KRT13	3860
NTM	50863			KRT23	25984
NTSR1	4923			KRT24	192666
NUDT11	55190			KRT25	147183
NXF2	56001			KRT2	3849
NXPH2	11249			KRT31	3881
NXPH4	11247			KRT32	3882
OASL	8638			KRT33A	3883
OBP2A	29991			KRT33B	3884
ODZ1	10178			KRT35	3886
ODZ2	57451			KRT36	8689
ODZ3	55714			KRT3	3850
OLFML2B	25903			KRT40	125115
OLR1	4973			KRT4	3851
ONECUT1	3175			KRT71	112802
ONECUT2	9480			KRT76	51350
OR1F1	4992			KRT78	196374
OR2B6	26212			KRT84	3890
OR2L13	284521			KRT85	3891
OR2L2	26246			KRTAP1-1	81851
OR51B4	79339			KRTAP1-3	81850
OR51B5	282763			KRTAP11-1	337880
OR6C2	341416			KRTAP13-1	140258
OR6C70	390327			KRTAP13-2	337959
OR9A4	130075			KRTAP17-1	83902
ORM1	5004			KRTAP3-1	83896
ORM2	5005			KRTAP3-2	83897
P4HA3	283208			KRTAP3-3	85293
PADI3	51702			KRTAP4-8	728224
PAEP	5047			KRTAP7-1	337878
PAGE2B	389860			KRTAP9-2	83899
PAGE2	203569			KRTAP9-4	85280
PAGE5	90737			KRTAP9-8	83901
PASD1	139135			KY	339855
PAX5	5079			LACRT	90070
PCDHGB1	56104			LAMB4	22798
PCDHGC5	56097			LCN1	3933
PCSK9	255738			LCN2	3934
PDCD1LG2	80380			LCN6	158062
PDPN	10630			LCN8	138307
PDX1	3651			LDB3	11155
PDZD7	79955			LDHD	197257
PDZK1	5174			LDLRAD1	388633
PIPOX	51268			LECT1	11061
PIWIL1	9271			LGALS12	85329
PKHD1	5314			LGI1	9211
PLA2G7	7941			LINGO4	339398
PLAC1	10761			LIPH	200879
PLAU	5328			LMAN1L	79748
PLCZ1	89869			LMO7	4008
PLEK2	26499			LMOD2	442721
PLEKHG4B	153478			LMOD3	56203
PLOD3	8985			LNX1	84708
PMEPA1	56937			LOC100124692	100124692
PNCK	139728			LOC100127888	100127888
PNLDC1	154197			LOC100128164	100128164
PNMA5	114824			LOC100130148	100130148
PNPLA5	150379			LOC100133920	100133920
POM121L9P	29774			LOC100287718	100287718
POSTN	10631			LOC121838	121838
POU6F2	11281			LOC121952	121952
PPAPDC1A	196051			LOC127841	127841
PPEF1	5475			LOC145837	145837
PPP4R4	57718			LOC146336	146336
PRAME	23532			LOC284233	284233
PRDM13	59336			LOC284276	284276
PRG1	23574			LOC284578	284578
PRKCDBP	112464			LOC286002	286002
PRKCG	5582			LOC338651	338651
PRMT8	56341			LOC339240	339240
PROC	5624			LOC572558	572558
PSG1	5669			LOC643008	643008
PSG2	5670			LOC643763	643763
PSG3	5671			LOC648740	648740
PSG5	5673			LOC728606	728606
PSG6	5675			LOC729467	729467
PSORS1C1	170679			LOC84931	84931
PTCHD2	57540			LOC92973	92973
PTHLH	5744			LOC93432	93432
PTPRN	5798			LONRF2	164832
PTPRR	5801			LOR	4014
PTX4	390667			LPO	4025
PXDN	7837			LRFN2	57497
PYY2	23615			LRG1	116844
QRFPR	84109			LRRC14B	389257
R3HDML	140902			LRRC20	55222
RAB3B	5865			LRRC26	389816
RAET1K	646024			LRRC2	79442
RAG1	5896			LRRC30	339291
RASD2	23551			LRRC31	79782
RASGEF1A	221002			LRRC39	127495
RASGRF1	5923			LRRC3B	116135
RASL11B	65997			LRRC4	64101
RBM46	166863			LRRC67	286187
RCN3	57333			LRRN4CL	221091
RDH8	50700			LRRTM1	347730
REG1A	5967			LRRTM3	347731
RETNLB	84666			LRTM1	57408
REXO1L1	254958			LTF	4057
RFX8	731220			LY6G6C	80740
RGS4	5999			LY6G6D	58530
RHEBL1	121268			LYNX1	66004
RIMS2	9699			LYPD2	137797
RNASE10	338879			LYZ	4069
ROR2	4920			MACC1	346389
ROS1	6098			MALL	7851
RPSAP52	204010			MAL	4118
RSAD2	91543			MANSC1	54682
RTBDN	83546			MAP1LC3C	440738
RTP3	83597			MAPT	4137
RXFP1	59350			MB	4151
RXFP3	51289			MC5R	4161
SAGE1	55511			MESTIT1	317751
SALL1	6299			METTL7A	25840
SALL4	57167			MFSD6L	162387
SCARF2	91179			MGLL	11343
SCG5	6447			MIMT1	100073347
SCUBE3	222663			MLANA	2315
SDK2	54549			MLXIPL	51085
SDS	10993			MMP27	64066
SEMA5B	54437			MMRN1	22915
SEPT3	55964			MOGAT1	116255
SERPINA4	5267			MORN5	254956
SERPINA9	327657			MPO	4353
SERPINE1	5054			MPP7	143098
SERPINH1	871			MRAP	56246
SFRP4	6424			MRGPRE	116534
SFTA1P	207107			MS4A8B	83661
SGIP1	84251			MSMB	4477
SH2D2A	9047			MSTN	2660
SH2D4B	387694			MT1A	4489
SH2D5	400745			MT3	4504
SHISA7	729956			MT4	84560
SHOX2	6474			MUC13	56667
SIGLEC12	89858			MUC15	143662
SIGLEC15	284266			MUC16	94025
SLAMF8	56833			MUC20	200958
SLAMF9	89886			MUC21	394263
SLC11A1	6556			MUC4	4585
SLC12A5	57468			MUC5B	727897
SLC13A5	284111			MUC7	4589
SLC15A3	51296			MYADML2	255275
SLC17A9	63910			MYBPC1	4604
SLC1A6	6511			MYBPC2	4606
SLC22A1	6580			MYF6	4618
SLC22A20	440044			MYH11	4629
SLC24A2	25769			MYH13	8735
SLC26A10	65012			MYH15	22989
SLC2A6	11182			MYH2	4620
SLC5A11	115584			MYH4	4622
SLC5A12	159963			MYH6	4624
SLC6A12	6539			MYH7B	57644
SLC6A2	6530			MYH7	4625
SLC6A7	6534			MYL1	4632
SLCO1B1	10599			MYL2	4633
SLCO1B3	28234			MYL3	4634
SLCO6A1	133482			MYLK2	85366
SMC1B	27127			MYLK3	91807
SMCP	4184			MYLK4	340156
SMEK3P	139420			MYLPF	29895
SNAI2	6591			MYO18B	84700
SNX10	29887			MYO5B	4645
SOHLH1	402381			MYO5C	55930
SOHLH2	54937			MYOC	4653
SOST	50964			MYOM1	8736
SOX11	6664			MYOM2	9172
SOX1	6656			MYOM3	127294
SOX30	11063			MYOT	9499
SP8	221833			MYOZ1	58529
SP9	100131390			MYOZ2	51778
SPANXA2	728712			MYOZ3	91977
SPANXB2	100133171			MYPN	84665
SPANXC	64663			MYRIP	25924
SPANXE	171489			NBEA	26960
SPANXN3	139067			NCCRP1	342897
SPARC	6678			NCRNA00093	100188954
SPATA21	374955			NDRG2	57447
SPDYC	387778			NEBL	10529
SPINK1	6690			NEB	4703
SPOCD1	90853			NEK10	152110
SPOCK1	6695			NEK5	341676
SPP1	6696			NEU4	129807
SPRED3	399473			NEURL	9148
SSX1	6756			NHLRC4	283948
SSX4	6759			NIPSNAP3B	55335
SSX6	280657			NKAIN3	286183
ST8SIA2	8128			NKX2-3	159296
STAG3	10734			NKX6-2	84504
STC2	8614			NME5	8382
STRA6	64220			NMU	10874
STRA8	346673			NOS1	4842
SULF1	23213			NOS2	4843
SULT4A1	25830			NOSTRIN	115677
SUN3	256979			NPY1R	4886
SYNGR3	9143			NPY2R	4887
SYT14	255928			NPY5R	4889
SYT16	83851			NPY6R	4888
SYT5	6861			NR1H4	9971
TAC4	255061			NR3C2	4306
TAS2R38	5726			NRAP	4892
TBX4	9496			NRG2	9542
TBX5	6910			NRG3	10718
TCAM1P	146771			NSUN7	79730
TCL6	27004			NT5C1A	84618
TDO2	6999			NTRK3	4916
TDRD5	163589			NUCB2	4925
TERT	7015			NWD1	284434
TEX11	56159			OBSCN	84033
TEX19	400629			OCLN	4950
TFPI2	7980			ODAM	54959
TGFBI	7045			ODF4	146852
TGIF2LX	90316			OLAH	55301
THBS2	7058			OLIG1	116448
THY1	7070			OMP	4975
TH	7054			OR7E37P	26636
TINAG	27283			OR7E91P	79315
TLL1	7092			OSR1	130497
TLX2	3196			OSTBETA	123264
TLX3	30012			OTC	5009
TM4SF19	116211			OTOP1	133060
TM6SF2	53345			OTOP2	92736
TM7SF4	81501			OTOP3	347741
TMEM114	283953			OXGR1	27199
TMEM130	222865			P2RY4	5030
TMEM150B	284417			PABPC1L2A	340529
TMEM200A	114801			PABPC1L2B	645974
TMEM200B	399474			PACRG	135138
TMEM26	219623			PADI1	29943
TMEM8C	389827			PADI2	11240
TMEM90B	79953			PAIP2B	400961
TMPRSS15	5651			PAQR9	344838
TNC	3371			PARK2	5071
TNFRSF6B	8771			PART1	25859
TNFRSF9	3604			PAX1	5075
TNFSF11	8600			PAX9	5083
TNFSF4	7292			PCDHA12	56137
TOX2	84969			PCDHA13	56136
TPTE	7179			PCDHAC1	56135
TREM1	54210			PCDP1	200373
TREM2	54209			PCK1	5105
TREML2	79865			PCP4L1	654790
TREML3	340206			PCP4	5121
TREML4	285852			PCSK2	5126
TRIM15	89870			PDE4C	5143
TRIM46	80128			PDE4DIP	9659
TRIML1	339976			PDE6A	5145
TRIML2	205860			PDE8B	8622
TRPA1	8989			PDK4	5166
TRPC4	7223			PEBP4	157310
TSKS	60385			PEG3	5178
TSPAN10	83882			PFKFB1	5207
TTBK1	84630			PFKM	5213
TTYH3	80727			PGAM2	5224
T	6862			PGPEP1L	145814
UCN2	90226			PHKG1	5260
UCN	7349			PHYHIP	9796
VAX1	11023			PHYH	5264
VCAN	1462			PI16	221476
VCX	26609			PIGR	5284
VEGFC	7424			PIP	5304
VIL1	7429			PIRT	644139
VSTM1	284415			PITX1	5307
WARS	7453			PKHD1L1	93035
WISP1	8840			PKIA	5569
WISP3	8838			PLA2G2A	5320
WIT1	51352			PLA2G3	50487
WNT2	7472			PLA2G4D	283748
WT1	7490			PLAC8	51316
XAGE1D	9503			PLAC9	219348
ZAN	7455			PLCB4	5332
ZBTB32	27033			PLCXD3	345557
ZFP42	132625			PLEKHA7	144100
ZFP92	139735			PLEKHB1	58473
ZIC1	7545			PLEKHG7	440107
ZIC2	7546			PLIN1	5346
ZIC5	85416			PLIN4	729359
ZNF114	163071			PLIN5	440503
ZNF280A	129025			PLN	5350
ZNF469	84627			PLP1	5354
ZP4	57829			PLUNC	51297
ZPLD1	131368			PNPLA7	375775
				POF1B	79983
				POPDC2	64091
				PP14571	100130449
				PPAPDC3	84814
				PPARGC1A	10891
				PPARG	5468
				PPL	5493
				PPM1L	151742
				PPP1R1A	5502
				PPP1R1B	84152
				PPP1R3A	5506
				PPP1R3C	5507
				PPP1R9A	55607
				PRB1	5542
				PRB2	653247
				PRB3	5544
				PRB4	5545
				PRH1	5554
				PRH2	5555
				PRKAA2	5563
				PROKR2	128674
				PROL1	58503
				PROM1	8842
				PRR15L	79170
				PRR4	11272
				PRSS27	83886
				PRSS33	260429
				PRSS3	5646
				PRSS41	360226
				PSCA	8000
				PSORS1C2	170680
				PTPRT	11122
				PYGM	5837
				PZP	5858
				RAB11FIP1	80223
				RAB25	57111
				RAB9B	51209
				RAET1E	135250
				RALYL	138046
				RASAL1	8437
				RBM20	282996
				RBM24	221662
				RBM47	54502
				RDH12	145226
				REN	5972
				RERGL	79785
				RGN	9104
				RGR	5995
				RGS22	26166
				RGS7BP	401190
				RGS9BP	388531
				RHAG	6005
				RHBG	57127
				RHCG	51458
				RIMS1	22999
				RMST	196475
				RNF150	57484
				RNF157	114804
				RNF183	138065
				RNF208	727800
				RNF222	643904
				ROPN1B	152015
				RORC	6097
				RPL3L	6123
				RPRML	388394
				RPS6KA6	27330
				RPTN	126638
				RRAGD	58528
				RSPH1	89765
				RSPH4A	345895
				RSPO1	284654
				RYR1	6261
				S100A14	57402
				S100A1	6271
				S100A8	6279
				S100A9	6280
				SAA2	6289
				SAMD5	389432
				SASH1	23328
				SBK2	646643
				SBSN	374897
				SCARA5	286133
				SCEL	8796
				SCG3	29106
				SCGB1A1	7356
				SCGB1D2	10647
				SCGB2A1	4246
				SCGB3A1	92304
				SCGB3A2	117156
				SCGN	10590
				SCIN	85477
				SCN2B	6327
				SCN4A	6329
				SCN7A	6332
				SCNN1A	6337
				SCNN1B	6338
				SCNN1G	6340
				SCRG1	11341
				SDPR	8436
				SEC14L5	9717
				SELENBP1	8991
				SEMA3E	9723
				SEMG1	6406
				SEMG2	6407
				SERPINA3	12
				SERPINA5	5104
				SERPINB11	89778
				SERPINB12	89777
				SERPINB13	5275
				SERPINB1	1992
				SERPINB2	5055
				SERPINI2	5276
				SFTA2	389376
				SGCA	6442
				SGCG	6445
				SGK2	10110
				SH2D1B	117157
				SH3BGRL2	83699
				SH3BGR	6450
				SHISA9	729993
				SHROOM3	57619
				SIAH3	283514
				SILV	6490
				SIM2	6493
				SLC13A2	9058
				SLC13A4	26266
				SLC16A6	9120
				SLC16A7	9194
				SLC16A9	220963
				SLC1A1	6505
				SLC24A5	283652
				SLC25A23	79085
				SLC25A25	114789
				SLC25A34	284723
				SLC25A4	291
				SLC26A4	5172
				SLC26A9	115019
				SLC27A2	11001
				SLC27A6	28965
				SLC28A1	9154
				SLC2A4	6517
				SLC34A2	10568
				SLC34A3	142680
				SLC36A2	153201
				SLC38A3	10991
				SLC44A4	80736
				SLC46A2	57864
				SLC4A4	8671
				SLC5A1	6523
				SLC5A7	60482
				SLC5A8	160728
				SLC6A1	6529
				SLC6A4	6532
				SLC7A14	57709
				SLC9A4	389015
				SLCO4C1	353189
				SLITRK5	26050
				SLN	6588
				SLPI	6590
				SLURP1	57152
				SMPX	23676
				SMR3A	26952
				SMR3B	10879
				SMTNL1	219537
				SMTNL2	342527
				SMYD1	150572
				SNTN	132203
				SNX31	169166
				SORBS1	10580
				SORBS2	8470
				SORCS1	114815
				SOX10	6663
				SPACA4	171169
				SPAG17	200162
				SPAG6	9576
				SPAG8	26206
				SPATA18	132671
				SPATA4	132851
				SPDEF	25803
				SPHKAP	80309
				SPINK13	153218
				SPINK5	11005
				SPINK7	84651
				SPINK8	646424
				SPINK9	643394
				SPNS2	124976
				SPRR1A	6698
				SPRR2A	6700
				SPRR2B	6701
				SPRR2C	6702
				SPRR2D	6703
				SPRR2E	6704
				SPRR2F	6705
				SPRR2G	6706
				SPRR3	6707
				SRD5A2	6716
				SRL	6345
				SSTR1	6751
				ST6GALNAC1	55808
				ST8SIA6	338596
				STAC2	342667
				STAC3	246329
				STATH	6779
				STK33	65975
				STOML3	161003
				STX19	415117
				SULT1C3	442038
				SULT2B1	6820
				SVOPL	136306
				SYNGR1	9145
				SYNM	23336
				SYNPO2L	79933
				SYNPR	132204
				SYPL2	284612
				SYTL5	94122
				TAAR1	134864
				TAC1	6863
				TACR1	6869
				TBL1Y	90665
				TBX10	347853
				TCAP	8557
				TCEA3	6920
				TCEAL2	140597
				TCHH	7062
				TCN1	6947
				TCTE1	202500
				TDRG1	732253
				TECRL	253017
				TEC	7006
				TEKT1	83659
				TESC	54997
				TEX101	83639
				TFAP2B	7021
				TFF1	7031
				TFF3	7033
				TF	7018
				TGFBR3	7049
				TGM1	7051
				TGM3	7053
				TGM5	9333
				TGM6	343641
				TGM7	116179
				THEM5	284486
				THRSP	7069
				TIMP4	7079
				TJP3	27134
				TLE2	7089
				TLX1NB	100038246
				TLX1	3195
				TM7SF2	7108
				TMC5	79838
				TMEFF2	23671
				TMEM100	55273
				TMEM125	128218
				TMEM132C	92293
				TMEM146	257062
				TMEM178	130733
				TMEM182	130827
				TMEM190	147744
				TMEM211	255349
				TMEM212	389177
				TMEM213	155006
				TMEM229A	730130
				TMEM232	642987
				TMEM38A	79041
				TMEM40	55287
				TMEM45B	120224
				TMEM52	339456
				TMEM56	148534
				TMEM61	199964
				TMOD1	7111
				TMOD4	29765
				TMPRSS11A	339967
				TMPRSS11BNL	401136
				TMPRSS11B	132724
				TMPRSS11D	9407
				TMPRSS11F	389208
				TMPRSS2	7113
				TNFRSF11A	8792
				TNMD	64102
				TNNC1	7134
				TNNC2	7125
				TNNI1	7135
				TNNI2	7136
				TNNT1	7138
				TNNT3	7140
				TNXB	7148
				TOX3	27324
				TP53INP2	58476
				TPM2	7169
				TPPP2	122664
				TPRG1	285386
				TRDN	10345
				TREH	11181
				TRH	7200
				TRIM31	11074
				TRIM49	57093
				TRIM53	642569
				TRIM54	57159
				TRIM55	84675
				TRIM63	84676
				TRIM72	493829
				TRNP1	388610
				TRPM1	4308
				TRPV6	55503
				TSPAN12	23554
				TSPAN19	144448
				TSPAN8	7103
				TTC22	55001
				TTC29	83894
				TTC39A	22996
				TTC9	23508
				TTN	7273
				TTR	7276
				TTTY14	83869
				TTYH1	57348
				TUBA8	51807
				TUSC5	286753
				TXLNB	167838
				TXNDC6	347736
				TYRP1	7306
				TYR	7299
				UCP3	7352
				UGT1A7	54577
				UGT1A8	54576
				UGT2A1	10941
				UGT2B11	10720
				UGT2B28	54490
				UGT3A1	133688
				UNC45B	146862
				UPK1A	11045
				UPK1B	7348
				UPK3A	7380
				UPK3B	80761
				VGLL2	245806
				VIP	7432
				VIT	5212
				VSIG10L	147645
				VSIG2	23584
				VSIG8	391123
				VWA3A	146177
				VWA3B	200403
				VWA5B1	127731
				WBSCR26	171022
				WDR16	146845
				WDR38	401551
				WDR49	151790
				WDR63	126820
				WFDC2	10406
				WFDC6	140870
				WNK2	65268
				WNK4	65266
				XIRP1	165904
				XIRP2	129446
				YIPF7	285525
				YSK4	80122
				ZBBX	79740
				ZBTB16	7704
				ZBTB7C	201501
				ZDHHC15	158866
				ZG16B	124220
				ZIM2	23619
				ZMYND10	51364
				ZMYND12	84217
				ZNF185	7739
				ZNF648	127665
				ZNF750	79755
				ZP2	7783

## Sheet: HPV+ VS normal
UP				DOWN
gene_name	entrezID			gene_name	entrezID
A4GNT	51146			A2BP1	54715
AACSL	729522			A2ML1	144568
ABCA17P	650655			AADACL2	344752
ACOXL	55289			AADAC	13
ACTL8	81569			ABCA8	10351
ADAM12	8038			ABCA9	10350
ADAM8	101			ABCC6	368
ADAMDEC1	27299			ABCG4	64137
ADAMTS12	81792			ABHD1	84696
ADAMTS20	80070			ABRA	137735
ADAMTS2	9509			ACADL	33
ADCY10	55811			ACER1	125981
ADD2	119			ACHE	43
ADRA1B	147			ACOT6	641372
ADRB3	155			ACOX2	8309
AFF2	2334			ACSS3	79611
AICDA	57379			ACTA1	58
AIM2	9447			ACTG2	72
AIPL1	23746			ACTN2	88
AKR1E2	83592			ACTN3	89
ALG1L2	644974			ADAMTS19	171019
ALG1L	200810			ADAMTS8	11095
ALPPL2	251			ADCY8	114
ALPP	250			ADH1A	124
ALX1	8092			ADH1B	125
AMAC1	146861			ADH4	127
AMDHD1	144193			ADHFE1	137872
AMH	268			ADIPOQ	9370
AMTN	401138			ADPRHL1	113622
AMZ1	155185			ADRA1A	148
ANKLE1	126549			ADSSL1	122622
ANKRD34B	340120			AGBL1	123624
ANO4	121601			AGFG2	3268
ANXA10	11199			AGR2	10551
ANXA13	312			AGR3	155465
APBA2	321			AGTR1	185
APC2	10297			AGT	183
APLP1	333			AGXT2L1	64850
APOBEC3B	9582			AHSP	51327
APOBEC3H	164668			AIF1L	83543
APOC1	341			AKAP14	158798
APOC2	344			AKAP6	9472
ARHGAP4	393			ALAS2	212
ARHGEF33	100271715			ALDH1A3	220
ARNT2	9915			ALDH3A1	218
ARTN	9048			ALOX12B	242
ASCL4	121549			ALOX12	239
ASF1B	55723			ALOX15	246
ASPN	54829			ALPK3	57538
ATAD2	29028			AMHR2	269
AURKB	9212			AMOT	154796
B4GALNT2	124872			AMPD1	270
BAI2	576			AMY1A	276
BCORL2	286554			AMY2A	279
BEST2	54831			ANGPTL1	9068
BHMT	635			ANGPTL5	253935
BLK	640			ANGPTL7	10218
BMP8A	353500			ANK1	286
BST2	684			ANK2	287
BTN1A1	696			ANKFN1	162282
BTNL9	153579			ANKRD1	27063
C11orf85	283129			ANKRD23	200539
C12orf27	283460			ANKRD2	26287
C14orf115	55237			ANKRD31	256006
C14orf162	56936			ANKRD35	148741
C14orf34	645687			ANKS1B	56899
C14orf73	91828			ANO5	203859
C15orf55	256646			ANXA1	301
C16orf59	80178			ANXA9	8416
C16orf73	254528			AOX1	316
C16orf75	116028			APOBEC2	10930
C17orf104	284071			APOBEC4	403314
C17orf93	360205			APOD	347
C17orf99	100141515			APOF	319
C18orf54	162681			APOL5	80831
C19orf45	374877			AQP12B	653437
C19orf77	284422			AQP2	359
C1QL1	10882			AQP4	361
C1QL4	338761			AQP5	362
C1QTNF4	114900			AQP7P1	375719
C1QTNF6	114904			AQP7P3	441432
C1orf135	79000			AQP7	364
C1orf14	81626			AQPEP	206338
C20orf103	24141			ARG1	383
C20orf141	128653			ARHGAP36	158763
C21orf125	284836			ARMC3	219681
C21orf90	114043			ARMC4	55130
C22orf45	646023			ARPP21	10777
C2orf48	348738			ARSF	416
C2orf65	130951			ART1	417
C3orf72	401089			ART3	419
C4orf26	152816			ART5	116969
C4orf50	389197			ARX	170302
C6orf10	10665			ASB10	136371
C6orf127	340204			ASB11	140456
C6orf147	387097			ASB12	142689
C6orf223	221416			ASB14	142686
C6orf227	401253			ASB15	142685
C8G	733			ASB16	92591
C9orf172	389813			ASB18	401036
C9orf173	441476			ASB4	51666
C9orf53	51198			ASB5	140458
C9orf84	158401			ASCL3	56676
CA9	768			ASPA	443
CACNA1B	774			ASPG	374569
CACNG3	10368			ATP12A	479
CACNG5	27091			ATP1A2	477
CALB1	793			ATP1B4	23439
CAMK2N2	94032			ATP2A1	487
CAMKV	79012			ATP2B2	491
CBLN2	147381			ATP6V0A4	50617
CBS	875			ATP6V1B1	525
CCDC144NL	339184			ATP6V1C2	245973
CCDC150	284992			AZGP1	563
CCDC154	645811			B3GALT1	8708
CCDC155	147872			B3GNT6	192134
CCL11	6356			BAI3	577
CCL20	6364			BARX2	8538
CCL25	6370			BBOX1	8424
CCNE2	9134			BCAS1	8537
CCR8	1237			BEST3	144453
CD19	930			BIN1	274
CD70	970			BMP5	653
CD79A	973			BMX	660
CD80	941			BNIPL	149428
CDC25C	995			BOLL	66037
CDC45	8318			BPIL1	80341
CDC6	990			BPIL2	254240
CDCA5	113130			BPIL3	128859
CDKN2A	1029			BSND	7809
CDKN2BAS	100048912			C10orf110	55853
CDKN2C	1031			C10orf129	142827
CDT1	81620			C10orf71	118461
CDX1	1044			C10orf81	79949
CEBPE	1053			C10orf90	118611
CELSR3	1951			C10orf93	255352
CENPA	1058			C12orf39	80763
CENPM	79019			C12orf40	283461
CGB1	114335			C13orf26	122046
CGB2	114336			C13orf36	400120
CGB5	93659			C13orf39	196541
CGB8	94115			C14orf180	400258
CGB	1082			C14orf50	145376
CHAT	1103			C15orf52	388115
CHIT1	1118			C15orf59	388135
CHRNA6	8973			C15orf62	643338
CILP2	148113			C16orf89	146556
CLDN14	23562			C18orf16	147429
CLEC17A	388512			C18orf26	284254
CLEC6A	93978			C18orf34	374864
CLGN	1047			C1QTNF7	114905
CLSPN	63967			C1QTNF9	338872
CNGB1	1258			C1orf105	92346
CNGB3	54714			C1orf114	57821
CNIH2	254263			C1orf127	148345
CNPY1	285888			C1orf130	400746
CNR2	1269			C1orf158	93190
CNTD2	79935			C1orf161	126868
CNTNAP2	26047			C1orf170	84808
COCH	1690			C1orf173	127254
COL10A1	1300			C1orf177	163747
COL11A1	1301			C1orf194	127003
COL12A1	1303			C1orf230	284485
COL19A1	1310			C1orf87	127795
COL1A1	1277			C1orf88	128344
COL22A1	169044			C20orf114	92747
COL2A1	1280			C20orf166	128826
COL3A1	1281			C20orf185	359710
COL4A1	1282			C20orf200	253868
COL5A1	1289			C20orf26	26074
COL5A2	1290			C20orf56	140828
COL6A4P2	646300			C20orf70	140683
COX6B2	125965			C20orf85	128602
CR1L	1379			C21orf121	150142
CR2	1380			C21orf15	54094
CRB2	286204			C21orf81	391267
CREG2	200407			C2orf39	92749
CRX	1406			C2orf40	84417
CRYAA	1409			C2orf50	130813
CRYBA2	1412			C2orf54	79919
CSAG1	158511			C2orf70	339778
CSAG2	728461			C2orf71	388939
CSAG3	389903			C2orf88	84281
CSF2	1437			C3orf43	255798
CSH2	1443			C3orf45	132228
CSMD2	114784			C4BPB	725
CSPG5	10675			C4orf31	79625
CT45A1	541466			C4orf35	85438
CT45A2	728911			C4orf40	401137
CT45A3	441519			C4orf6	10141
CT45A5	441521			C5orf27	202299
CT62	196993			C5orf46	389336
CTAG1B	1485			C6orf103	79747
CTHRC1	115908			C6orf124	653483
CTLA4	1493			C6orf142	90523
CTSE	1510			C6orf217	100131814
CXCL10	3627			C6orf58	352999
CXCL11	6373			C6orf94	153918
CXCL13	10563			C6	729
CXCL9	4283			C7orf53	286006
CXCR2P1	3580			C7orf57	136288
CXCR5	643			C8orf22	492307
CXorf49B	100132994			C8orf34	116328
CXorf65	158830			C8orf85	441376
CYP26C1	340665			C9orf135	138255
DAZ1	1617			C9orf152	401546
DBX1	120237			C9orf169	375791
DBX2	440097			CA10	56934
DDX25	29118			CA1	759
DHRS2	10202			CA3	761
DIRC1	116093			CA4	762
DKFZP434L187	26082			CA6	765
DKKL1	27120			CA8	767
DLL3	10683			CAB39L	81617
DLX6AS	285987			CABC1	56997
DLX6	1750			CACNA1S	779
DMBX1	127343			CACNB1	782
DMC1	11144			CACNB4	785
DMRT1	1761			CACNG1	786
DMRTA2	63950			CACNG6	59285
DNAH17	8632			CADM2	253559
DNMT3L	29947			CALCB	797
DOC2A	8448			CALML6	163688
DPF1	8193			CAMK2A	815
DPPA2	151871			CAMK2B	816
DPY19L2P1	554236			CAND2	23066
DRD5	1816			CAP2	10486
DRGX	644168			CAPN14	440854
DSCR6	53820			CAPN3	825
DTL	51514			CAPN5	726
DUSP5P	574029			CAPN6	827
DUSP9	1852			CAPN9	10753
DVWA	344875			CAPSL	133690
E2F1	1869			CARNS1	57571
E2F7	144455			CASQ1	844
ECT2	1894			CAV3	859
ELAVL2	1993			CCDC108	255101
ELOVL3	83401			CCDC129	223075
EME1	146956			CCDC135	84229
EMX1	2016			CCDC160	347475
EN1	2019			CCDC33	80125
EN2	2020			CCDC60	160777
ENO2	2026			CCDC64B	146439
ENPP6	133121			CCL14	6358
EPHA8	2046			CCL16	6360
EPYC	1833			CCL23	6368
ERAS	3266			CCL28	56477
EXD1	161829			CCL2	6347
EXO1	9156			CD200R1	131450
F2	2147			CD300LG	146894
FABP6	2172			CD36	948
FADS1	3992			CDH10	1008
FAM111B	374393			CDH15	1013
FAM123A	219287			CDH19	28513
FAM151A	338094			CDH20	28316
FAM159A	348378			CDH22	64405
FAM163A	148753			CDHR4	389118
FAM163B	642968			CDNF	441549
FAM64A	54478			CDO1	1036
FAM65C	140876			CEACAM1	634
FAM71E2	284418			CEACAM6	4680
FAM71F1	84691			CEACAM7	1087
FAM75C1	441452			CES4	51716
FAT3	120114			CES7	221223
FBN2	2201			CFD	1675
FBXO43	286151			CFL2	1073
FCAMR	83953			CFTR	1080
FCHO1	23149			CGNL1	84952
FCRL1	115350			CHAD	1101
FCRL2	79368			CHGA	1113
FCRL3	115352			CHI3L2	1117
FCRL4	83417			CHRDL1	91851
FCRL5	83416			CHRM1	1128
FCRLA	84824			CHRNA10	57053
FER1L4	80307			CHST9	83539
FEZF1	389549			CIDEA	1149
FEZF2	55079			CIDEC	63924
FGA	2243			CILP	8483
FGF17	8822			CKMT2	1160
FGF19	9965			CKM	1158
FGF3	2248			CLCA4	22802
FIBCD1	84929			CLCN1	1180
FKBP6	8468			CLCNKA	1187
FLJ12825	440101			CLCNKB	1188
FLJ40330	645784			CLDN11	5010
FLJ44054	643365			CLDN17	26285
FOLR3	2352			CLDN8	9073
FOXB1	27023			CLEC3B	7123
FOXD2	2306			CLEC4GP1	440508
FOXD3	27022			CLIC3	9022
FOXD4L6	653404			CLIC5	53405
FOXE3	2301			CLVS2	134829
FOXG1	2290			CMA1	1215
FOXL2	668			CMTM5	116173
FOXM1	2305			CMYA5	202333
FOXP3	50943			CNFN	84518
FOXRED2	80020			CNGA3	1261
FSD1	79187			COBL	23242
FTCD	10841			COL20A1	57642
GABRD	2563			COL28A1	340267
GABRG3	2567			CORO6	84940
GABRQ	55879			COX6A2	1339
GAD1	2571			COX7A1	1346
GAD2	2572			CPA1	1357
GAGE12D	100132399			CPB1	1360
GAGE12J	729396			CRAT	1384
GAGE2D	729408			CRCT1	54544
GAGE4	2576			CRHR2	1395
GALNT9	50614			CRISP2	7180
GAST	2520			CRISP3	10321
GATA4	2626			CRNN	49860
GBX1	2636			CRYAB	1410
GBX2	2637			CRYM	1428
GCK	2645			CSN2	1447
GDF6	392255			CSN3	1448
GFI1B	8328			CST2	1470
GFI1	2672			CST4	1472
GINS2	51659			CST5	1473
GINS4	84296			CSTA	1475
GJC1	10052			CSTB	1476
GLRA3	8001			CTNNA2	1496
GNG8	94235			CTNNA3	29119
GNGT1	2792			CTNND2	1501
GNLY	10578			CTSG	1511
GOLGA6L1	283767			CWH43	80157
GOLGA6L6	727832			CXCR2	3579
GOLGA8C	729786			CXorf41	139212
GOLGA8DP	100132979			CXorf64	100130613
GOLGA8G	283768			CYP1A1	1543
GPAT2	150763			CYP1A2	1544
GPC2	221914			CYP21A2	1589
GPHA2	170589			CYP2A6	1548
GPR137C	283554			CYP2B6	1555
GPR144	347088			CYP2B7P1	1556
GPR149	344758			CYP2C18	1562
GPR150	285601			CYP2F1	1572
GPR158	57512			CYP3A4	1576
GPR172B	55065			CYP3A5	1577
GPR19	2842			CYP4B1	1580
GPR25	2848			CYP4F22	126410
GPR50	9248			DARC	2532
GPRIN1	114787			DBC1	1620
GRIN2A	2903			DCDC2B	149069
GRIN2C	2905			DCD	117159
GRIN2D	2906			DCT	1638
GRM4	2914			DDIT4L	115265
GTSF1L	149699			DEFB104A	140596
H2BFXP	767811			DEFB1	1672
HAND1	9421			DEPDC6	64798
HAP1	9001			DES	1674
HAPLN1	1404			DGAT2	84649
HBQ1	3049			DHRS7C	201140
HERC5	51191			DHRS9	10170
HIST1H1B	3009			DIO1	1733
HIST1H1D	3007			DIRAS1	148252
HIST1H1T	3010			DKFZp779M0652	374387
HIST1H2AG	8969			DKK4	27121
HIST1H2AJ	8331			DLG2	1740
HIST1H2AL	8332			DLK1	8788
HIST1H2BI	8346			DMBT1	1755
HIST1H2BJ	8970			DMKN	93099
HIST1H2BM	8342			DNAH9	1770
HIST1H2BO	8348			DNAI1	27019
HIST1H3B	8358			DNAI2	64446
HIST1H3G	8355			DNALI1	7802
HIST1H3H	8357			DNASE1L3	1776
HIST1H3I	8354			DNASE2B	58511
HIST1H4B	8366			DNER	92737
HIST1H4I	8294			DPCR1	135656
HIST2H3C	126961			DPF3	8110
HJURP	55355			DPP10	57628
HKDC1	80201			DPP6	1804
HLTF	6596			DPT	1805
HMGA2	8091			DPYS	1807
HMSD	284293			DRD2	1813
HMX1	3166			DTNA	1837
HMX2	3167			DUPD1	338599
HOTAIR	100124700			DUSP13	51207
HOXA10	3206			DUSP26	78986
HOXA11AS	221883			DUSP27	92235
HOXA11	3207			DYSFIP1	116729
HOXA13	3209			ECM1	1893
HOXB13	10481			EDN3	1908
HOXB7	3217			EEF1A2	1917
HOXB8	3218			EFCAB4A	283229
HOXB9	3219			EFHB	151651
HOXC10	3226			EGF	1950
HOXC11	3227			ELANE	1991
HOXC4	3221			ELF5	2001
HOXC5	3222			ELMOD1	55531
HOXC6	3223			ELOVL4	6785
HOXC8	3224			EMP1	2012
HOXC9	3225			EMX2OS	196047
HOXD10	3236			ENAM	10117
HOXD11	3237			ENDOU	8909
HOXD12	3238			ENO3	2027
HOXD13	3239			ENPP3	5169
HOXD1	3231			ENTPD8	377841
HPCA	3208			EPB42	2038
HRNBP3	146713			EPDR1	54749
HSD17B3	3293			EPGN	255324
HSD17B6	8630			EPS8L1	54869
HSF2BP	11077			ERBB4	2066
HTR1D	3352			EREG	2069
HTR2C	3358			ERN2	10595
HTR3E	285242			ESRRG	2104
HTRA4	203100			EVPL	2125
IBSP	3381			EXTL1	2134
ICAM4	3386			F10	2159
ICAM5	7087			FABP3	2170
IDO1	3620			FABP7	2173
IFI6	2537			FADS6	283985
IFNB1	3456			FAM107A	11170
IFNG	3458			FAM13C	220965
IFNK	56832			FAM166B	730112
IGF2BP1	10642			FAM179A	165186
IGF2BP3	10643			FAM180B	399888
IGFBPL1	347252			FAM196B	100131897
IL11	3589			FAM25A	643161
IL17REL	400935			FAM25B	100132929
IL21R	50615			FAM26D	221301
IL21	59067			FAM3D	131177
IL22RA2	116379			FAM46B	115572
IL24	11009			FAM47E	100129583
IL28A	282616			FAM55B	120406
IL28B	282617			FAM55D	54827
IL29	282618			FAM57B	83723
IL4I1	259307			FAM71A	149647
INHBA	3624			FAM74A3	728495
INSM1	3642			FAM81B	153643
INSM2	84684			FBP2	8789
ISG15	9636			FBXO40	51725
ISM2	145501			FCN2	2220
ITGA11	22801			FGF10	2255
ITGA2B	3674			FGF18	8817
ITGAD	3681			FGF21	26291
ITPKA	3706			FGF6	2251
KCNA2	3737			FGF7	2252
KCNB2	9312			FHL1	2273
KCNG3	170850			FIGF	2277
KCNH3	23416			FITM1	161247
KCNJ10	3766			FLG2	388698
KCNS1	3787			FLG	2312
KEL	3792			FLJ41941	100192420
KHDC1L	100129128			FLJ43390	646113
KIAA0125	9834			FLNC	2318
KIAA1524	57650			FMO2	2327
KIAA1875	340390			FMO5	2330
KIF14	9928			FMO6P	388714
KIF18B	146909			FMO9P	116123
KIF25	3834			FNDC4	64838
KIF26B	55083			FNDC5	252995
KIF2C	11004			FOLR1	2348
KIF4A	24137			FOSB	2354
KIR2DL3	3804			FOXI1	2299
KIR2DS4	3809			FRMD3	257019
KIR3DL1	3811			FRMPD1	22844
KIR3DL3	115653			FRZB	2487
KIRREL2	84063			FSD2	123722
KISS1R	84634			FTLP10	100130017
KLHDC7B	113730			FUT6	2528
KLHL35	283212			FXYD1	5348
KLRC3	3823			FXYD4	53828
KNTC1	9735			GABRA4	2557
KREMEN2	79412			GADD45B	4616
KRT38	8687			GADL1	339896
KRTAP4-1	85285			GALNTL1	57452
LAG3	3902			GALNTL6	442117
LAIR2	3904			GAPDHS	26330
LAMA3	3909			GAS7	8522
LAMC2	3918			GBP6	163351
LDHC	3948			GCKR	2646
LEPREL1	55214			GCNT3	9245
LHFPL4	375323			GCOM1	145781
LHFPL5	222662			GDF10	2662
LHX1	3975			GDF5	8200
LHX2	9355			GDF7	151449
LHX3	8022			GDPD3	79153
LHX5	64211			GFRA1	2674
LHX9	56956			GGTA1	2681
LILRP2	79166			GJB1	2705
LIM2	3982			GJC3	349149
LIN28B	389421			GJD4	219770
LINGO2	158038			GLP1R	2740
LOC100128191	100128191			GLRA4	441509
LOC100128675	100128675			GLYATL1	92292
LOC100130238	100130238			GLYAT	10249
LOC100192379	100192379			GNA14	9630
LOC254559	254559			GOLGA6A	342096
LOC256880	256880			GP2	2813
LOC283867	283867			GP9	2815
LOC283999	283999			GPD1L	23171
LOC284749	284749			GPD1	2819
LOC285548	285548			GPIHBP1	338328
LOC286467	286467			GPM6A	2823
LOC339535	339535			GPR101	83550
LOC339674	339674			GPR111	222611
LOC399815	399815			GPR123	84435
LOC440356	440356			GPR12	2835
LOC440896	440896			GPR81	27198
LOC440905	440905			GPRC6A	222545
LOC541473	541473			GPT	2875
LOC647946	647946			GPX3	2878
LOC648691	648691			GRB14	2888
LOC730101	730101			GREM2	64388
LOC731789	731789			GRIA2	2891
LOC84740	84740			GRIA4	2893
LOC84856	84856			GSDMA	284110
LOC96610	96610			GSTA2	2939
LOXL2	4017			GSTM5	2949
LRAT	9227			GUCY2C	2984
LSAMP	4045			GYS2	2998
LST-3TM12	338821			H19	283120
LY6K	54742			HAL	3034
LYPD4	147719			HBA1	3039
LYPD6	130574			HBG2	3048
MAGEA10	4109			HBM	3042
MAGEA11	4110			HCG22	285834
MAGEA12	4111			HCN1	348980
MAGEA1	4100			HEPACAM2	253012
MAGEA2	4101			HEPN1	641654
MAGEA3	4102			HFE2	148738
MAGEA4	4103			HGD	3081
MAGEA5	4104			HHATL	57467
MAGEA6	4105			HMGCLL1	54511
MAGEA9B	728269			HMGCS2	3158
MAGEB2	4113			HOPX	84525
MAGEC2	51438			HPGD	3248
MAP7D2	256714			HPR	3250
MAST1	22983			HPSE2	60495
MCM2	4171			HP	3240
MEI1	150365			HRASLS5	117245
MESP2	145873			HRCT1	646962
METTL11B	149281			HRC	3270
MFAP2	4237			HRNR	388697
MGAT3	4248			HSD11B2	3291
MGAT4C	25834			HSD17B13	345275
MGAT5B	146664			HSD3B1	3283
MGC12982	84793			HSPB2	3316
MGC16121	84848			HSPB3	8988
MGC16703	113691			HSPB6	126393
MGC4473	79100			HSPB7	27129
MGC87042	256227			HSPB8	26353
MIAT	440823			HSPC159	29094
MIOX	55586			HTN1	3346
MIR155HG	114614			HTN3	3347
MIXL1	83881			HTR3B	9177
MLNR	2862			IGDCC4	57722
MMP11	4320			IGFL1	374918
MMP12	4321			IGSF22	283284
MMP13	4322			IL17B	27190
MMP1	4312			IL17D	53342
MMP3	4314			IL17F	112744
MMP9	4318			IL1F6	27179
MNX1	3110			IL1RN	3557
MOV10L1	54456			IL22	50616
MS4A15	219995			IL6	3569
MS4A1	931			ITGB1BP2	26548
MSLNL	401827			ITGB1BP3	27231
MUC17	140453			ITLN1	55600
MYADML	151325			ITM2A	9452
MYBL2	4605			IVL	3713
MYH16	84176			JPH2	57158
MYL7	58498			KBTBD10	10324
MYO3A	53904			KBTBD13	390594
NANOS2	339345			KBTBD5	131377
NCR1	9437			KCNA4	3739
NCRNA00158	54072			KCNA7	3743
NCRNA00176	284739			KCNB1	3745
NDC80	10403			KCNC2	3747
NEFH	4744			KCNJ13	3769
NEK2	4751			KCNJ16	3773
NELL2	4753			KCNJ3	3760
NETO1	81832			KCNQ4	9132
NEUROD2	4761			KCNT1	57582
NEUROG1	4762			KCTD4	386618
NEUROG2	63973			KCTD8	386617
NFE2L3	9603			KIAA0408	9729
NFKBIL2	4796			KIAA1324	57535
NGB	58157			KLHDC7A	127707
NKD2	85409			KLHDC8A	55220
NKX2-2	4821			KLHL30	377007
NKX2-4	644524			KLHL31	401265
NKX3-2	579			KLHL33	123103
NKX6-1	4825			KLHL34	257240
NLRP7	199713			KLHL38	340359
NOS2	4843			KLK11	11012
NOTO	344022			KLK12	43849
NPBWR1	2831			KLK13	26085
NPB	256933			KLK1	3816
NPHS1	4868			KLK2	3817
NPHS2	7827			KLK3	354
NPNT	255743			KLK6	5653
NPW	283869			KLK7	5650
NR5A1	2516			KNCN	148930
NRIP3	56675			KNDC1	85442
NTN3	4917			KPRP	448834
NTS	4922			KRT13	3860
NUDT11	55190			KRT23	25984
NUSAP1	51203			KRT25	147183
NXPH2	11249			KRT31	3881
NXPH4	11247			KRT32	3882
OBP2A	29991			KRT33A	3883
OLFM1	10439			KRT33B	3884
ONECUT1	3175			KRT34	3885
ONECUT2	9480			KRT35	3886
OR1F1	4992			KRT36	8689
OR2B6	26212			KRT3	3850
OR4C6	219432			KRT40	125115
ORC1L	4998			KRT4	3851
OTP	23440			KRT71	112802
OXT	5020			KRT76	51350
P4HA3	283208			KRT78	196374
PADI3	51702			KRT84	3890
PAEP	5047			KRT85	3891
PAX5	5079			KRTAP1-1	81851
PBX4	80714			KRTAP11-1	337880
PCDHGC5	56097			KRTAP13-1	140258
PCSK9	255738			KRTAP13-2	337959
PIF1	80119			KRTAP3-1	83896
PIWIL1	9271			KRTAP3-2	83897
PKMYT1	9088			KRTAP3-3	85293
PLA2G2D	26279			KRTAP4-8	728224
PLA2G7	7941			KRTAP9-2	83899
PLAC1	10761			KRTAP9-4	85280
PLEKHG4B	153478			KRTAP9-8	83901
PNCK	139728			KY	339855
PNMA3	29944			LACRT	90070
PNMA5	114824			LAMB4	22798
POLQ	10721			LBX1	10660
POM121L4P	266697			LCE2A	353139
POSTN	10631			LCE2C	353140
POU2AF1	5450			LCE2D	353141
POU4F1	5457			LCE3A	353142
POU5F1	5460			LCE5A	254910
POU5F2	134187			LCN1	3933
PPAPDC1A	196051			LCN6	158062
PPEF1	5475			LDB3	11155
PPP4R4	57718			LDHD	197257
PRAME	23532			LDLRAD1	388633
PRDM13	59336			LGALS12	85329
PRKCG	5582			LGI1	9211
PRR23A	729627			LGR6	59352
PSMC3IP	29893			LHCGR	3973
PTCHD2	57540			LIMCH1	22998
PTPRR	5801			LIMS3	96626
PTX4	390667			LINGO4	339398
PYDC1	260434			LIPK	643414
PYY2	23615			LIPM	340654
QRFPR	84109			LIPN	643418
RAB3B	5865			LMAN1L	79748
RAB42	115273			LMOD1	25802
RAD51AP1	10635			LMOD2	442721
RAD54L	8438			LMOD3	56203
RAET1K	646024			LOC100124692	100124692
RAX	30062			LOC100127888	100127888
RBM46	166863			LOC100128164	100128164
RBP3	5949			LOC100130148	100130148
RDM1	201299			LOC100133920	100133920
RFC4	5984			LOC100188947	100188947
RFPL1S	10740			LOC100287718	100287718
RGS4	5999			LOC100302650	100302650
RHBDL3	162494			LOC121838	121838
RHEBL1	121268			LOC121952	121952
RHOXF1	158800			LOC284233	284233
RHOXF2B	727940			LOC284379	284379
RIBC2	26150			LOC285419	285419
RIMS2	9699			LOC339240	339240
RIPPLY2	134701			LOC389033	389033
RNASE10	338879			LOC572558	572558
RNF212	285498			LOC643008	643008
ROR2	4920			LOC643763	643763
RORB	6096			LOC645752	645752
ROS1	6098			LOC648740	648740
RPL39L	116832			LOC728606	728606
RPSAP52	204010			LOC729467	729467
RSPH6A	81492			LOC84931	84931
RTBDN	83546			LOC93432	93432
RTP3	83597			LOR	4014
RXFP3	51289			LPL	4023
SALL3	27164			LPO	4025
SALL4	57167			LRRC14B	389257
SCUBE3	222663			LRRC18	474354
SEC14L4	284904			LRRC26	389816
Sep-03	55964			LRRC2	79442
SERPINA10	51156			LRRC30	339291
SERPINA9	327657			LRRC31	79782
SH2D4B	387694			LRRC39	127495
SHISA2	387914			LRRC3B	116135
SHISA7	729956			LRRN4CL	221091
SHOX2	6474			LRRTM1	347730
SIGLEC12	89858			LRRTM3	347731
SIGLEC15	284266			LRRTM4	80059
SIRPG	55423			LRTM1	57408
SLC12A5	57468			LTF	4057
SLC16A8	23539			LY6G6C	80740
SLC22A1	6580			LY6G6D	58530
SLC22A20	440044			LYNX1	66004
SLC2A6	11182			LYPD2	137797
SLC5A11	115584			LYVE1	10894
SLC5A12	159963			LYZ	4069
SLC5A2	6524			MAGEE2	139599
SLC8A2	6543			MAG	4099
SLCO1B3	28234			MAL	4118
SLCO6A1	133482			MAMDC2	256691
SLFN14	342618			MAP1LC3C	440738
SMC1B	27127			MAP6	4135
SMCP	4184			MAPT	4137
SOCS1	8651			MAS1L	116511
SOHLH1	402381			MB	4151
SOST	50964			MC5R	4161
SOX11	6664			MEG3	55384
SOX14	8403			MESTIT1	317751
SOX1	6656			MFSD6L	162387
SOX30	11063			MGLL	11343
SP8	221833			MGP	4256
SP9	100131390			MIA	8190
SPAG5	10615			MIMT1	100073347
SPANXC	64663			MLANA	2315
SPATA21	374955			MLPH	79083
SPC24	147841			MLXIPL	51085
SPDYC	387778			MMP27	64066
SPIB	6689			MMRN1	22915
SPINK1	6690			MOGAT1	116255
SPOCD1	90853			MORN5	254956
SSTR2	6752			MPO	4353
STAG3	10734			MPZL3	196264
STAR	6770			MPZ	4359
STC2	8614			MRAP	56246
STRA6	64220			MRGPRE	116534
SULT1E1	6783			MS4A8B	83661
SULT4A1	25830			MSMB	4477
SUN3	256979			MSTN	2660
SYCE2	256126			MT1A	4489
SYCP2	10388			MT1M	4499
SYNGR3	9143			MT4	84560
SYNGR4	23546			MTNR1A	4543
SYT10	341359			MUC13	56667
TAF7L	54457			MUC15	143662
TBR1	10716			MUC21	394263
TBX4	9496			MUC5B	727897
TCAM1P	146771			MUC7	4589
TCP11	6954			MUCL1	118430
TDRD10	126668			MURC	347273
TDRD5	163589			MUSTN1	389125
TDRD9	122402			MYADML2	255275
TERT	7015			MYBPC1	4604
TEX15	56154			MYBPC2	4606
TEX19	400629			MYF6	4618
TGFBI	7045			MYH11	4629
TIGIT	201633			MYH13	8735
TK1	7083			MYH1	4619
TLX2	3196			MYH2	4620
TLX3	30012			MYH4	4622
TM7SF4	81501			MYH6	4624
TMC8	147138			MYH7B	57644
TMEM114	283953			MYH7	4625
TMEM145	284339			MYH8	4626
TMEM155	132332			MYL10	93408
TMEM156	80008			MYL1	4632
TMEM194A	23306			MYL2	4633
TMEM26	219623			MYL3	4634
TMEM90B	79953			MYLK2	85366
TMSB15A	11013			MYLK3	91807
TNFRSF13B	23495			MYLK4	340156
TNFRSF9	3604			MYLPF	29895
TNFSF11	8600			MYO18B	84700
TNFSF4	7292			MYOC	4653
TPX2	22974			MYOD1	4654
TRIM43	129868			MYOM1	8736
TRIM74	378108			MYOM2	9172
TRIML2	205860			MYOM3	127294
TROAP	10024			MYOT	9499
TRPA1	8989			MYOZ1	58529
TTBK1	84630			MYOZ2	51778
UBD	10537			MYOZ3	91977
UCHL1	7345			MYPN	84665
UHRF1	29128			MYRIP	25924
ULBP1	80329			NAT8L	339983
UPB1	51733			NBEA	26960
VAX1	11023			NCCRP1	342897
VCAM1	7412			NCRNA00093	100188954
VIL1	7429			NCRNA00160	54064
VSX2	338917			NDRG2	57447
WBSCR28	135886			NEB	4703
WDR87	83889			NEK10	152110
WISP1	8840			NEU4	129807
WIT1	51352			NEXN	91624
WNK3	65267			NHLRC4	283948
WNT2	7472			NIPSNAP3B	55335
WT1	7490			NKAIN3	286183
XKR4	114786			NKAPL	222698
XKR5	389610			NKX6-2	84504
XRCC2	7516			NME5	8382
YBX2	51087			NNAT	4826
YJEFN3	374887			NOS1	4842
ZAN	7455			NOSTRIN	115677
ZBTB8B	728116			NPC1L1	29881
ZFP42	132625			NPY1R	4886
ZFR2	23217			NPY2R	4887
ZIC1	7545			NPY5R	4889
ZIC2	7546			NPY6R	4888
ZIC5	85416			NPY	4852
ZNF114	163071			NR4A1	3164
ZNF280A	129025			NRAP	4892
ZNF541	84215			NRG2	9542
ZNF695	57116			NRG3	10718
ZNF80	7634			NT5C1A	84618
ZP4	57829			NTRK3	4916
ZPBP2	124626			NUCB2	4925
ZYG11A	440590			NWD1	284434
tAKR	389932			OBSCN	84033
				ODAM	54959
				ODF4	146852
				OGN	4969
				OLAH	55301
				OLFM4	10562
				OLIG1	116448
				OR7E37P	26636
				OR7E91P	79315
				OSR1	130497
				OSTBETA	123264
				OTC	5009
				OTOP1	133060
				OTOP2	92736
				OTOP3	347741
				P2RX6	9127
				PABPC1L2A	340529
				PABPC1L2B	645974
				PACRG	135138
				PADI1	29943
				PADI2	11240
				PARK2	5071
				PCDHA10	56139
				PCDHA11	56138
				PCDHA12	56137
				PCDHA13	56136
				PCDHA3	56145
				PCDHA6	56142
				PCDHAC1	56135
				PCDHAC2	56134
				PCDHGA2	56113
				PCDP1	200373
				PDE11A	50940
				PDE4DIP	9659
				PDE6A	5145
				PDE8B	8622
				PDK4	5166
				PEBP4	157310
				PEG3	5178
				PFKFB1	5207
				PFKM	5213
				PGAM2	5224
				PGM5	5239
				PGPEP1L	145814
				PHKG1	5260
				PHYHIP	9796
				PHYH	5264
				PI16	221476
				PIGR	5284
				PIP	5304
				PIRT	644139
				PITX3	5309
				PKIA	5569
				PKNOX2	63876
				PLA2G16	11145
				PLA2G2A	5320
				PLA2G4D	283748
				PLAC9	219348
				PLCB4	5332
				PLCXD3	345557
				PLEKHB1	58473
				PLIN1	5346
				PLIN4	729359
				PLIN5	440503
				PLN	5350
				PLP1	5354
				PLUNC	51297
				PMP2	5375
				PNPLA7	375775
				POPDC2	64091
				PP14571	100130449
				PPAPDC3	84814
				PPARGC1A	10891
				PPL	5493
				PPP1R1A	5502
				PPP1R1B	84152
				PPP1R3A	5506
				PPP1R3C	5507
				PPP1R9A	55607
				PRB1	5542
				PRB2	653247
				PRB3	5544
				PRB4	5545
				PRH1	5554
				PRH2	5555
				PRKAA2	5563
				PRKAG3	53632
				PROKR2	128674
				PROL1	58503
				PROM1	8842
				PRR4	11272
				PRSS27	83886
				PRSS33	260429
				PRSS3	5646
				PRSS41	360226
				PSCA	8000
				PSORS1C2	170680
				PTCH2	8643
				PTGER3	5733
				PTGFR	5737
				PTGIS	5740
				PTK6	5753
				PTPRT	11122
				PTX3	5806
				PYGM	5837
				RAB17	64284
				RAET1E	135250
				RAPSN	5913
				RASD1	51655
				RBM20	282996
				RBM24	221662
				RCAN2	10231
				RDH12	145226
				RERGL	79785
				RGN	9104
				RGR	5995
				RGS11	8786
				RGS22	26166
				RGS7BP	401190
				RHAG	6005
				RHBG	57127
				RHCG	51458
				RMST	196475
				RNASE13	440163
				RNF222	643904
				ROPN1	54763
				RORC	6097
				RPL3L	6123
				RPRML	388394
				RPTN	126638
				RRAGD	58528
				RSPH4A	345895
				RTN2	6253
				RXRG	6258
				RYR1	6261
				S100A1	6271
				S100A8	6279
				SAA1	6288
				SAA2	6289
				SAA4	6291
				SAMD5	389432
				SASH1	23328
				SBK2	646643
				SBSN	374897
				SCARA5	286133
				SCEL	8796
				SCGB1A1	7356
				SCGB1D2	10647
				SCGB2A1	4246
				SCGB2A2	4250
				SCGB3A1	92304
				SCGB3A2	117156
				SCGN	10590
				SCIN	85477
				SCN1B	6324
				SCN2B	6327
				SCN4A	6329
				SCN7A	6332
				SCRG1	11341
				SDR9C7	121214
				SEC14L5	9717
				SELENBP1	8991
				SEMA6C	10500
				SERPINA12	145264
				SERPINA3	12
				SERPINA5	5104
				SERPINB11	89778
				SERPINB1	1992
				SEZ6L	23544
				SFRP1	6422
				SFTA2	389376
				SGCA	6442
				SGCG	6445
				SGK2	10110
				SH2D1B	117157
				SH3BGRL2	83699
				SH3BGR	6450
				SHISA4	149345
				SHISA6	388336
				SIAH3	283514
				SILV	6490
				SLC13A2	9058
				SLC13A4	26266
				SLC16A6	9120
				SLC1A7	6512
				SLC24A5	283652
				SLC25A34	284723
				SLC25A4	291
				SLC26A4	5172
				SLC27A6	28965
				SLC28A1	9154
				SLC2A4	6517
				SLC30A8	169026
				SLC34A2	10568
				SLC34A3	142680
				SLC36A2	153201
				SLC38A3	10991
				SLC44A4	80736
				SLC45A2	51151
				SLC46A2	57864
				SLC4A4	8671
				SLC5A1	6523
				SLC5A5	6528
				SLC5A8	160728
				SLC6A1	6529
				SLC6A20	54716
				SLC6A4	6532
				SLC7A14	57709
				SLC8A3	6547
				SLC9A4	389015
				SLCO5A1	81796
				SLITRK4	139065
				SLITRK5	26050
				SLN	6588
				SLPI	6590
				SLURP1	57152
				SMPD3	55512
				SMPX	23676
				SMR3A	26952
				SMR3B	10879
				SMTNL1	219537
				SMTNL2	342527
				SMYD1	150572
				SNTN	132203
				SNX31	169166
				SORBS1	10580
				SORBS2	8470
				SORCS1	114815
				SOX10	6663
				SPAG6	9576
				SPATA4	132851
				SPDEF	25803
				SPEG	10290
				SPHKAP	80309
				SPINK13	153218
				SPINK5	11005
				SPINK7	84651
				SPINK8	646424
				SPINK9	643394
				SPNS2	124976
				SPOCK3	50859
				SPRR1A	6698
				SPRR2A	6700
				SPRR2B	6701
				SPRR2C	6702
				SPRR2D	6703
				SPRR2E	6704
				SPRR2F	6705
				SPRR2G	6706
				SPRR3	6707
				SPTB	6710
				SRD5A2	6716
				SRL	6345
				SRPK3	26576
				SSTR1	6751
				STAC2	342667
				STAC3	246329
				STATH	6779
				STBD1	8987
				STK32A	202374
				STOML3	161003
				SULT1C3	442038
				SULT2B1	6820
				SYN2	6854
				SYNM	23336
				SYNPO2L	79933
				SYNPR	132204
				SYPL2	284612
				SYT8	90019
				TAC1	6863
				TACR1	6869
				TAS1R2	80834
				TBX10	347853
				TBX15	6913
				TCAP	8557
				TCEAL2	140597
				TCF21	6943
				TCHHL1	126637
				TCHH	7062
				TCN1	6947
				TDGF1	6997
				TECRL	253017
				TEKT1	83659
				TFAP2B	7021
				TFCP2L1	29842
				TFF1	7031
				TFF2	7032
				TFF3	7033
				TF	7018
				TGFBR3	7049
				TGM1	7051
				TGM3	7053
				TGM5	9333
				TGM7	116179
				THEM5	284486
				THRSP	7069
				THSD4	79875
				TIMP4	7079
				TLX1NB	100038246
				TM7SF2	7108
				TMC5	79838
				TMEFF2	23671
				TMEM100	55273
				TMEM132C	92293
				TMEM139	135932
				TMEM146	257062
				TMEM178	130733
				TMEM182	130827
				TMEM212	389177
				TMEM213	155006
				TMEM229A	730130
				TMEM232	642987
				TMEM233	387890
				TMEM38A	79041
				TMEM45B	120224
				TMEM52	339456
				TMOD1	7111
				TMOD4	29765
				TMPRSS11BNL	401136
				TMPRSS11B	132724
				TMPRSS5	80975
				TNMD	64102
				TNNC1	7134
				TNNC2	7125
				TNNI1	7135
				TNNI2	7136
				TNNT1	7138
				TNNT3	7140
				TNXB	7148
				TOX3	27324
				TPM1	7168
				TPM2	7169
				TPPP2	122664
				TPPP3	51673
				TPRG1	285386
				TRDN	10345
				TREH	11181
				TRH	7200
				TRIM54	57159
				TRIM55	84675
				TRIM63	84676
				TRIM72	493829
				TRNP1	388610
				TRPM1	4308
				TSPAN19	144448
				TSPAN8	7103
				TTC29	83894
				TTN	7273
				TTR	7276
				TTYH1	57348
				TUBA8	51807
				TUSC5	286753
				TXLNB	167838
				TYRP1	7306
				TYR	7299
				UBXN10	127733
				UCP3	7352
				UGT1A7	54577
				UGT1A8	54576
				UGT2B11	10720
				UGT2B4	7363
				UGT3A1	133688
				UNC45B	146862
				UNC93A	54346
				UPK1A	11045
				UPK3A	7380
				USP2	9099
				VGLL2	245806
				VIP	7432
				VIT	5212
				VSIG10L	147645
				VSIG2	23584
				VSIG8	391123
				VWA3A	146177
				VWA3B	200403
				VWA5B1	127731
				WDR16	146845
				WDR38	401551
				WFDC12	128488
				WFDC2	10406
				WFDC6	140870
				WFIKKN2	124857
				WIF1	11197
				WISP2	8839
				XIRP1	165904
				XIRP2	129446
				XPNPEP2	7512
				YIPF7	285525
				YSK4	80122
				ZBTB16	7704
				ZDHHC22	283576
				ZG16B	124220
				ZIM2	23619
				ZMYND12	84217
				ZNF385D	79750
				ZNF492	57615
				ZNF626	199777
				ZNF677	342926
				ZNF727	442319
				ZNF835	90485
				ZNF844	284391
				ZP2	7783
				psiTPTE22	387590
